# Supplementary material for: A CTL − Lys immune function maintains insect metamorphosis by preventing gut bacterial dysbiosis and limiting opportunistic infections
Source: BMC Biol. 2024 Mar 6;22:54. doi: 10.1186/s12915-024-01855-8 (PMC10918859; doi:10.1186/s12915-024-01855-8)
Supplement: Supplementary file 1 — Additional file 1: Table S1. Midgut OTU taxonomy from sixth-instar larvae of the feeding stage (MgF) and the wandering stage (MgW). Table S2. DEGs between the midguts from sixth-instar larvae of the feeding stage (MgF) and the wandering stage (MgW). Table S3. Immunity-related DEGs between the midguts from sixth-instar larvae of the feeding stage (MgF) and the wandering stage (MgW). Table S4. DEGs between the midguts from sixth-instar larvae treated with dsCD209 and dsGFP. Table S5. Immunity-related DEGs between the midguts of sixth-instar larvae treated with dsCD209 and dsGFP. Table S6. Differential metabolites between the hemolymph samples from sixth-instar larvae injected with L. plantarum (LP) and PBS. Table S7. Differential metabolites enriched in glycerophospholipid metabolism between the hemolymph samples from sixth-instar larvae injected with L. plantarum (LP) and PBS. Table S8. Primers used in this study. [file 12915_2024_1855_MOESM1_ESM.xlsx]

## Sheet: Table S1
Table S1. Midgut OTU taxonomy from sixth-instar larvae of the feeding stage (MgF) and the wandering stage (MgW).
Domain	Kingdom	Phylum	Class	Order	Family	Genus	Species	OTU	MgF1	MgF2	MgF3	MgF4	MgF5	MgW1	MgW2	MgW3	MgW4	MgW5	SUM
d__Bacteria	k__norank_d__Bacteria	p__unclassified_k__norank_d__Bacteria	c__unclassified_k__norank_d__Bacteria	o__unclassified_k__norank_d__Bacteria	f__unclassified_k__norank_d__Bacteria	g__unclassified_k__norank_d__Bacteria	s__unclassified_k__norank_d__Bacteria	OTU411	0	0	0	0	0	0	0	0	0	81	81
d__Bacteria	k__norank_d__Bacteria	p__Proteobacteria	c__Alphaproteobacteria	o__Caulobacterales	f__Caulobacteraceae	g__norank_f__Caulobacteraceae	s__uncultured_Alphaproteobacteria_bacterium_g__norank_f__Caulobacteraceae	OTU171	1	0	0	0	0	4	58	26	16	3	108
d__Bacteria	k__norank_d__Bacteria	p__Actinobacteriota	c__Actinobacteria	o__Frankiales	f__Geodermatophilaceae	g__Blastococcus	s__uncultured_bacterium_g__Blastococcus	OTU374	0	0	0	0	0	0	0	13	29	0	42
d__Bacteria	k__norank_d__Bacteria	p__Actinobacteriota	c__Actinobacteria	o__Micrococcales	f__Dermacoccaceae	g__Kytococcus	s__Kytococcus_sedentarius	OTU138	0	2	0	0	0	18	9	0	0	0	29
d__Bacteria	k__norank_d__Bacteria	p__Gemmatimonadota	c__Gemmatimonadetes	o__Gemmatimonadales	f__Gemmatimonadaceae	g__norank_f__Gemmatimonadaceae	s__unclassified_g__norank_f__Gemmatimonadaceae	OTU233	0	0	0	0	0	0	0	15	0	0	15
d__Bacteria	k__norank_d__Bacteria	p__Cyanobacteria	c__Cyanobacteriia	o__Cyanobacteriales	f__Nostocaceae	g__Scytonema_UTEX_2349	s__uncultured_cyanobacterium_g__Scytonema_UTEX_2349	OTU311	0	0	0	0	0	0	0	3	0	0	3
d__Bacteria	k__norank_d__Bacteria	p__unclassified_k__norank_d__Bacteria	c__unclassified_k__norank_d__Bacteria	o__unclassified_k__norank_d__Bacteria	f__unclassified_k__norank_d__Bacteria	g__unclassified_k__norank_d__Bacteria	s__unclassified_k__norank_d__Bacteria	OTU145	0	0	0	0	0	0	1	0	0	1	2
d__Bacteria	k__norank_d__Bacteria	p__Firmicutes	c__Bacilli	o__Bacillales	f__Bacillaceae	g__Bacillus	s__Bacillus_thermoamylovorans	OTU52	0	0	0	5	0	0	0	0	0	0	5
d__Bacteria	k__norank_d__Bacteria	p__Bacteroidota	c__Bacteroidia	o__Bacteroidales	f__Dysgonomonadaceae	g__Fermentimonas	s__unclassified_g__Fermentimonas	OTU45	0	0	13	0	0	0	0	0	0	0	13
d__Bacteria	k__norank_d__Bacteria	p__Myxococcota	c__Polyangia	o__Polyangiales	f__Polyangiaceae	g__Pajaroellobacter	s__uncultured_Polyangiaceae_bacterium_g__Pajaroellobacter	OTU68	0	0	0	0	0	17	0	0	0	0	17
d__Bacteria	k__norank_d__Bacteria	p__Firmicutes	c__Clostridia	o__Lachnospirales	f__Lachnospiraceae	g__Anaerostipes	s__unclassified_g__Anaerostipes	OTU235	0	0	1	0	0	5	0	24	27	18	75
d__Bacteria	k__norank_d__Bacteria	p__Firmicutes	c__Bacilli	o__Bacillales	f__Bacillaceae	g__Bacillus	s__unclassified_g__Bacillus	OTU102	0	0	0	0	0	13	0	0	0	0	13
d__Bacteria	k__norank_d__Bacteria	p__Actinobacteriota	c__Actinobacteria	o__PeM15	f__norank_o__PeM15	g__norank_f__norank_o__PeM15	s__unclassified_g__norank_f__norank_o__PeM15	OTU285	0	0	0	0	0	0	0	16	0	0	16
d__Bacteria	k__norank_d__Bacteria	p__Proteobacteria	c__Alphaproteobacteria	o__Rhodobacterales	f__Rhodobacteraceae	g__Paracoccus	s__unclassified_g__Paracoccus	OTU151	0	2	1	1	0	0	16	49	52	15	136
d__Bacteria	k__norank_d__Bacteria	p__Firmicutes	c__Bacilli	o__Thermoactinomycetales	f__Thermoactinomycetaceae	g__Kroppenstedtia	s__uncultured_Kroppenstedtia_sp._g__Kroppenstedtia	OTU136	0	0	0	0	0	6	0	0	0	0	6
d__Bacteria	k__norank_d__Bacteria	p__Firmicutes	c__Clostridia	o__Lachnospirales	f__Lachnospiraceae	g__Blautia	s__metagenome_g__Blautia	OTU298	0	10	1	0	0	12	0	136	18	0	177
d__Bacteria	k__norank_d__Bacteria	p__Firmicutes	c__Clostridia	o__Oscillospirales	f__Oscillospiraceae	g__norank_f__Oscillospiraceae	s__unclassified_g__norank_f__Oscillospiraceae	OTU292	0	0	0	0	0	0	0	8	0	0	8
d__Bacteria	k__norank_d__Bacteria	p__Firmicutes	c__Clostridia	o__Clostridiales	f__Clostridiaceae	g__Clostridium_sensu_stricto_1	s__unclassified_g__Clostridium_sensu_stricto_1	OTU364	0	0	0	0	0	0	0	0	42	0	42
d__Bacteria	k__norank_d__Bacteria	p__Desulfobacterota	c__Desulfovibrionia	o__Desulfovibrionales	f__Desulfovibrionaceae	g__Desulfovibrio	s__Desulfovibrio_piger	OTU21	0	5	0	0	0	0	0	0	0	0	5
d__Bacteria	k__norank_d__Bacteria	p__unclassified_k__norank_d__Bacteria	c__unclassified_k__norank_d__Bacteria	o__unclassified_k__norank_d__Bacteria	f__unclassified_k__norank_d__Bacteria	g__unclassified_k__norank_d__Bacteria	s__unclassified_k__norank_d__Bacteria	OTU100	0	0	0	0	0	7	0	0	0	0	7
d__Bacteria	k__norank_d__Bacteria	p__Spirochaetota	c__Spirochaetia	o__Spirochaetales	f__Spirochaetaceae	g__Treponema	s__Treponema_denticola	OTU181	0	0	0	0	0	0	12	0	0	0	12
d__Bacteria	k__norank_d__Bacteria	p__Firmicutes	c__Bacilli	o__Staphylococcales	f__Staphylococcaceae	g__Auricoccus-Abyssicoccus	s__Auricoccus_indicus	OTU79	0	0	0	0	0	6	0	0	0	0	6
d__Bacteria	k__norank_d__Bacteria	p__Actinobacteriota	c__Actinobacteria	o__Micrococcales	f__Promicromonosporaceae	g__Isoptericola	s__unclassified_g__Isoptericola	OTU412	0	0	0	0	0	0	0	1	0	11	12
d__Bacteria	k__norank_d__Bacteria	p__Proteobacteria	c__Gammaproteobacteria	o__Burkholderiales	f__Hydrogenophilaceae	g__Hydrogenophilus	s__Hydrogenophilus_thermoluteolus	OTU120	0	0	0	4	0	5	0	0	0	0	9
d__Bacteria	k__norank_d__Bacteria	p__Firmicutes	c__Bacilli	o__Lactobacillales	f__Streptococcaceae	g__Streptococcus	s__unclassified_g__Streptococcus	OTU96	4	1	10	0	0	2	2	26	0	23	68
d__Bacteria	k__norank_d__Bacteria	p__Actinobacteriota	c__Actinobacteria	o__Micrococcales	f__Micrococcaceae	g__Renibacterium	s__unclassified_g__Renibacterium	OTU30	7	2	11	0	1	1	0	0	6	2	30
d__Bacteria	k__norank_d__Bacteria	p__Verrucomicrobiota	c__Verrucomicrobiae	o__Chthoniobacterales	f__Chthoniobacteraceae	g__Candidatus_Udaeobacter	s__uncultured_Prosthecobacter_sp._g__Candidatus_Udaeobacter	OTU334	0	0	0	0	0	0	0	0	9	0	9
d__Bacteria	k__norank_d__Bacteria	p__Bacteroidota	c__Bacteroidia	o__Bacteroidales	f__Bacteroidaceae	g__Bacteroides	s__Bacteroides_plebeius	OTU340	0	0	0	0	0	0	0	0	5	0	5
d__Bacteria	k__norank_d__Bacteria	p__Firmicutes	c__Bacilli	o__Lactobacillales	f__Lactobacillaceae	g__Lactobacillus	s__Lactobacillus_paralimentarius	OTU59	51	10	0	24	4	11	23	19	0	0	142
d__Bacteria	k__norank_d__Bacteria	p__Deinococcota	c__Deinococci	o__Deinococcales	f__Trueperaceae	g__Truepera	s__uncultured_endolithic_bacterium_g__Truepera	OTU314	0	0	0	0	0	0	0	6	0	0	6
d__Bacteria	k__norank_d__Bacteria	p__Actinobacteriota	c__Actinobacteria	o__Micrococcales	f__Micrococcaceae	g__Kocuria	s__Kocuria_palustris	OTU73	1	0	0	0	0	94	3	0	1	0	99
d__Bacteria	k__norank_d__Bacteria	p__Proteobacteria	c__Alphaproteobacteria	o__Sphingomonadales	f__Sphingomonadaceae	g__Sphingobium	s__Sphingobium_sp._YG1	OTU152	0	0	6	0	5	33	42	43	36	9	174
d__Bacteria	k__norank_d__Bacteria	p__Proteobacteria	c__Gammaproteobacteria	o__Burkholderiales	f__Nitrosomonadaceae	g__GOUTA6	s__unclassified_g__GOUTA6	OTU295	0	0	0	0	0	0	0	8	0	0	8
d__Bacteria	k__norank_d__Bacteria	p__Proteobacteria	c__Gammaproteobacteria	o__Alteromonadales	f__Marinobacteraceae	g__Marinobacter	s__unclassified_g__Marinobacter	OTU296	0	0	0	1	0	0	0	10	0	20	31
d__Bacteria	k__norank_d__Bacteria	p__Proteobacteria	c__Alphaproteobacteria	o__Rhodospirillales	f__Rhodospirillaceae	g__Insolitispirillum	s__unclassified_g__Insolitispirillum	OTU127	0	0	0	0	0	6	0	0	0	0	6
d__Bacteria	k__norank_d__Bacteria	p__Actinobacteriota	c__Thermoleophilia	o__Gaiellales	f__Gaiellaceae	g__Gaiella	s__unclassified_g__Gaiella	OTU420	0	0	0	0	0	0	0	0	0	12	12
d__Bacteria	k__norank_d__Bacteria	p__Proteobacteria	c__Gammaproteobacteria	o__Pseudomonadales	f__Moraxellaceae	g__Acinetobacter	s__Acinetobacter_wuhouensis	OTU310	0	5	19	2	2	18	64	236	18	64	428
d__Bacteria	k__norank_d__Bacteria	p__Firmicutes	c__Clostridia	o__Monoglobales	f__Monoglobaceae	g__Monoglobus	s__unclassified_g__Monoglobus	OTU380	0	0	0	0	0	0	0	0	36	0	36
d__Bacteria	k__norank_d__Bacteria	p__Firmicutes	c__Clostridia	o__Monoglobales	f__Monoglobaceae	g__Monoglobus	s__uncultured_organism_g__Monoglobus	OTU28	0	0	14	0	0	0	0	0	4	0	18
d__Bacteria	k__norank_d__Bacteria	p__Firmicutes	c__Clostridia	o__Lachnospirales	f__Lachnospiraceae	g__Oribacterium	s__uncultured_rumen_bacterium_4C28d-17	OTU163	0	0	0	0	0	0	8	10	0	0	18
d__Bacteria	k__norank_d__Bacteria	p__Proteobacteria	c__Alphaproteobacteria	o__Acetobacterales	f__Acetobacteraceae	g__Acetobacter	s__unclassified_g__Acetobacter	OTU240	44	127	131	295	103	17388	9851	7216	12497	11166	58818
d__Bacteria	k__norank_d__Bacteria	p__Actinobacteriota	c__Actinobacteria	o__Corynebacteriales	f__Corynebacteriaceae	g__Corynebacterium	s__unclassified_g__Corynebacterium	OTU49	0	0	183	179	7	8	12	0	2	0	391
d__Bacteria	k__norank_d__Bacteria	p__Actinobacteriota	c__Actinobacteria	o__Corynebacteriales	f__Nocardiaceae	g__Rhodococcus	s__Rhodococcus_erythropolis	OTU142	834	3297	2487	477	411	3041	6731	7607	6433	4983	36301
d__Bacteria	k__norank_d__Bacteria	p__Firmicutes	c__Clostridia	o__Peptostreptococcales-Tissierellales	f__Peptostreptococcaceae	g__Romboutsia	s__Romboutsia_ilealis	OTU216	0	0	0	0	0	0	0	22	0	0	22
d__Bacteria	k__norank_d__Bacteria	p__Proteobacteria	c__Gammaproteobacteria	o__Burkholderiales	f__Comamonadaceae	g__Schlegelella	s__uncultured_bacterium_g__Schlegelella	OTU27	0	0	6	1	0	10	0	0	0	0	17
d__Bacteria	k__norank_d__Bacteria	p__Actinobacteriota	c__Actinobacteria	o__Corynebacteriales	f__Corynebacteriaceae	g__Corynebacterium	s__unclassified_g__Corynebacterium	OTU118	0	0	0	0	0	4	3	0	0	0	7
d__Bacteria	k__norank_d__Bacteria	p__Actinobacteriota	c__Thermoleophilia	o__Gaiellales	f__norank_o__Gaiellales	g__norank_f__norank_o__Gaiellales	s__unclassified_g__norank_f__norank_o__Gaiellales	OTU11	0	7	0	0	0	0	0	0	0	0	7
d__Bacteria	k__norank_d__Bacteria	p__Proteobacteria	c__Gammaproteobacteria	o__Xanthomonadales	f__Xanthomonadaceae	g__Pseudoxanthomonas	s__Pseudoxanthomonas_mexicana	OTU398	0	0	0	0	0	0	0	0	0	4	4
d__Bacteria	k__norank_d__Bacteria	p__Proteobacteria	c__Gammaproteobacteria	o__Xanthomonadales	f__Xanthomonadaceae	g__Lysobacter	s__uncultured_Lysobacter_sp._g__Lysobacter	OTU267	0	0	0	0	0	0	0	21	0	0	21
d__Bacteria	k__norank_d__Bacteria	p__Firmicutes	c__Negativicutes	o__Veillonellales-Selenomonadales	f__Veillonellaceae	g__Dialister	s__unclassified_g__Dialister	OTU5	4	0	0	0	0	0	0	0	0	0	4
d__Bacteria	k__norank_d__Bacteria	p__Proteobacteria	c__Gammaproteobacteria	o__Pseudomonadales	f__Pseudomonadaceae	g__Pseudomonas	s__unclassified_g__Pseudomonas	OTU16	9	360	367	2	5	773	1208	1849	1130	1060	6763
d__Bacteria	k__norank_d__Bacteria	p__Chloroflexi	c__Anaerolineae	o__SBR1031	f__norank_o__SBR1031	g__norank_f__norank_o__SBR1031	s__unclassified_g__norank_f__norank_o__SBR1031	OTU238	0	0	0	0	0	0	0	28	0	0	28
d__Bacteria	k__norank_d__Bacteria	p__Proteobacteria	c__Alphaproteobacteria	o__Rhodobacterales	f__Rhodobacteraceae	g__unclassified_f__Rhodobacteraceae	s__unclassified_f__Rhodobacteraceae	OTU2	3	0	0	0	0	0	0	0	0	0	3
d__Bacteria	k__norank_d__Bacteria	p__Proteobacteria	c__Alphaproteobacteria	o__Rhizobiales	f__Beijerinckiaceae	g__Bosea	s__unclassified_g__Bosea	OTU34	0	0	7	0	0	4	0	0	28	0	39
d__Bacteria	k__norank_d__Bacteria	p__Actinobacteriota	c__Actinobacteria	o__Pseudonocardiales	f__Pseudonocardiaceae	g__Actinomycetospora	s__uncultured_bacterium_g__Actinomycetospora	OTU351	0	0	0	0	0	0	0	0	7	0	7
d__Bacteria	k__norank_d__Bacteria	p__Proteobacteria	c__Gammaproteobacteria	o__Burkholderiales	f__Comamonadaceae	g__Comamonas	s__Comamonas_aquatica	OTU214	1	2	5	7	5	8	69	60	17	18	192
d__Bacteria	k__norank_d__Bacteria	p__Proteobacteria	c__Alphaproteobacteria	o__Sphingomonadales	f__Sphingomonadaceae	g__Sphingomonas	s__unclassified_g__Sphingomonas	OTU418	0	0	0	1	0	0	0	0	0	16	17
d__Bacteria	k__norank_d__Bacteria	p__Proteobacteria	c__Alphaproteobacteria	o__Sphingomonadales	f__Sphingomonadaceae	g__Sphingobium	s__unclassified_g__Sphingobium	OTU248	0	0	0	0	0	0	0	24	0	0	24
d__Bacteria	k__norank_d__Bacteria	p__Bacteroidota	c__Bacteroidia	o__Bacteroidales	f__Muribaculaceae	g__norank_f__Muribaculaceae	s__uncultured_bacterium_g__norank_f__Muribaculaceae	OTU76	0	0	0	0	0	18	0	0	0	0	18
d__Bacteria	k__norank_d__Bacteria	p__Firmicutes	c__Clostridia	o__Lachnospirales	f__Lachnospiraceae	g__Fusicatenibacter	s__uncultured_organism_g__Fusicatenibacter	OTU338	0	13	20	1	0	0	0	12	43	24	113
d__Bacteria	k__norank_d__Bacteria	p__Bacteroidota	c__Bacteroidia	o__Bacteroidales	f__Prevotellaceae	g__Prevotella	s__unclassified_g__Prevotella	OTU378	0	58	26	1	0	58	48	60	39	60	350
d__Bacteria	k__norank_d__Bacteria	p__Chloroflexi	c__KD4-96	o__norank_c__KD4-96	f__norank_o__norank_c__KD4-96	g__norank_f__norank_o__norank_c__KD4-96	s__uncultured_bacterium_g__norank_f__norank_o__norank_c__KD4-96	OTU406	0	0	0	0	0	0	0	0	0	16	16
d__Bacteria	k__norank_d__Bacteria	p__Proteobacteria	c__Alphaproteobacteria	o__Rhizobiales	f__Devosiaceae	g__unclassified_f__Devosiaceae	s__unclassified_f__Devosiaceae	OTU307	0	0	0	0	0	0	6	89	0	29	124
d__Bacteria	k__norank_d__Bacteria	p__Firmicutes	c__Clostridia	o__Lachnospirales	f__Lachnospiraceae	g__Agathobacter	s__Eubacterium_ramulus	OTU280	0	0	0	0	0	0	0	34	0	0	34
d__Bacteria	k__norank_d__Bacteria	p__Firmicutes	c__Bacilli	o__Exiguobacterales	f__Exiguobacteraceae	g__Exiguobacterium	s__Exiguobacterium_sp._ZWU0009	OTU203	0	0	0	0	0	0	8	0	0	0	8
d__Bacteria	k__norank_d__Bacteria	p__Verrucomicrobiota	c__Verrucomicrobiae	o__Opitutales	f__Opitutaceae	g__Opitutus	s__unclassified_g__Opitutus	OTU305	0	0	0	0	0	0	0	2	0	0	2
d__Bacteria	k__norank_d__Bacteria	p__Proteobacteria	c__Gammaproteobacteria	o__Xanthomonadales	f__Xanthomonadaceae	g__Stenotrophomonas	s__Stenotrophomonas_nitritireducens	OTU390	0	6	9	0	2	17	0	11	5	3	53
d__Bacteria	k__norank_d__Bacteria	p__Proteobacteria	c__Alphaproteobacteria	o__Rickettsiales	f__Mitochondria	g__norank_f__Mitochondria	s__unclassified_g__norank_f__Mitochondria	OTU445	0	0	0	0	0	0	0	0	0	5	5
d__Bacteria	k__norank_d__Bacteria	p__Verrucomicrobiota	c__Chlamydiae	o__Chlamydiales	f__Simkaniaceae	g__norank_f__Simkaniaceae	s__unclassified_g__norank_f__Simkaniaceae	OTU444	0	0	7	0	0	0	0	0	0	13	20
d__Bacteria	k__norank_d__Bacteria	p__Proteobacteria	c__Alphaproteobacteria	o__norank_c__Alphaproteobacteria	f__norank_o__norank_c__Alphaproteobacteria	g__norank_f__norank_o__norank_c__Alphaproteobacteria	s__uncultured_actinobacterium_g__norank	OTU1	2	2	4	0	4	0	0	0	0	0	12
d__Bacteria	k__norank_d__Bacteria	p__Firmicutes	c__Clostridia	o__Oscillospirales	f__Ruminococcaceae	g__norank_f__Ruminococcaceae	s__unclassified_g__norank_f__Ruminococcaceae	OTU363	0	0	0	0	0	0	0	0	7	0	7
d__Bacteria	k__norank_d__Bacteria	p__Bacteroidota	c__Bacteroidia	o__Bacteroidales	f__Bacteroidaceae	g__Bacteroides	s__Bacteroides_fragilis	OTU370	0	0	0	1	1	0	0	0	25	7	34
d__Bacteria	k__norank_d__Bacteria	p__Bacteroidota	c__Bacteroidia	o__Chitinophagales	f__Chitinophagaceae	g__Flavisolibacter	s__unclassified_g__Flavisolibacter	OTU316	0	0	0	0	0	0	0	0	7	0	7
d__Bacteria	k__norank_d__Bacteria	p__Bacteroidota	c__Bacteroidia	o__Bacteroidales	f__Bacteroidaceae	g__Bacteroides	s__Bacteroides_ovatus	OTU246	0	0	0	0	0	3	0	59	0	0	62
d__Bacteria	k__norank_d__Bacteria	p__Proteobacteria	c__Alphaproteobacteria	o__Rhizobiales	f__Xanthobacteraceae	g__Pseudolabrys	s__unclassified_g__Pseudolabrys	OTU250	0	0	0	0	0	0	0	54	0	0	54
d__Bacteria	k__norank_d__Bacteria	p__unclassified_k__norank_d__Bacteria	c__unclassified_k__norank_d__Bacteria	o__unclassified_k__norank_d__Bacteria	f__unclassified_k__norank_d__Bacteria	g__unclassified_k__norank_d__Bacteria	s__unclassified_k__norank_d__Bacteria	OTU222	0	0	0	0	0	0	0	10	2	0	12
d__Bacteria	k__norank_d__Bacteria	p__Proteobacteria	c__Gammaproteobacteria	o__Burkholderiales	f__Burkholderiaceae	g__Burkholderia-Caballeronia-Paraburkholderia	s__unclassified_g__Burkholderia-Caballeronia-Paraburkholderia	OTU61	4	2	10	0	4	0	0	0	0	0	20
d__Bacteria	k__norank_d__Bacteria	p__Actinobacteriota	c__Actinobacteria	o__Corynebacteriales	f__Nocardiaceae	g__Gordonia	s__unclassified_g__Gordonia	OTU89	0	0	0	1	0	3	0	0	0	0	4
d__Bacteria	k__norank_d__Bacteria	p__Proteobacteria	c__Gammaproteobacteria	o__Alteromonadales	f__Alteromonadaceae	g__Rheinheimera	s__Rheinheimera_sp._F8	OTU189	0	0	15	0	1	0	6	0	0	4	26
d__Bacteria	k__norank_d__Bacteria	p__Proteobacteria	c__Gammaproteobacteria	o__Oceanospirillales	f__Halomonadaceae	g__Halomonas	s__unclassified_g__Halomonas	OTU22	0	47	0	0	0	0	0	0	0	0	47
d__Bacteria	k__norank_d__Bacteria	p__Proteobacteria	c__Alphaproteobacteria	o__Rhizobiales	f__Rhizobiaceae	g__Phyllobacterium	s__Phyllobacterium_myrsinacearum	OTU282	0	0	0	0	0	0	0	38	0	0	38
d__Bacteria	k__norank_d__Bacteria	p__Proteobacteria	c__unclassified_p__Proteobacteria	o__unclassified_p__Proteobacteria	f__unclassified_p__Proteobacteria	g__unclassified_p__Proteobacteria	s__unclassified_p__Proteobacteria	OTU431	0	0	0	0	0	0	0	0	0	30	30
d__Bacteria	k__norank_d__Bacteria	p__Latescibacterota	c__norank_p__Latescibacterota	o__norank_c__norank_p__Latescibacterota	f__norank_o__norank_c__norank_p__Latescibacterota	g__norank_f__norank_o__norank_c__norank_p__Latescibacterota	s__uncultured_bacterium_mle1-16	OTU414	0	0	0	0	0	0	0	0	0	12	12
d__Bacteria	k__norank_d__Bacteria	p__Actinobacteriota	c__Thermoleophilia	o__Solirubrobacterales	f__Solirubrobacteraceae	g__Conexibacter	s__unclassified_g__Conexibacter	OTU210	0	0	0	0	0	0	16	0	0	0	16
d__Bacteria	k__norank_d__Bacteria	p__Proteobacteria	c__Alphaproteobacteria	o__Caulobacterales	f__Caulobacteraceae	g__Phenylobacterium	s__uncultured_bacterium_g__Phenylobacterium	OTU260	0	0	0	0	0	0	0	38	0	0	38
d__Bacteria	k__norank_d__Bacteria	p__Acidobacteriota	c__Holophagae	o__Subgroup_7	f__norank_o__Subgroup_7	g__norank_f__norank_o__Subgroup_7	s__uncultured_Acidobacteria_bacterium_g__norank_f__norank_o__Subgroup_7	OTU290	0	0	0	0	0	0	0	7	0	0	7
d__Bacteria	k__norank_d__Bacteria	p__Bacteroidota	c__Bacteroidia	o__Flavobacteriales	f__Weeksellaceae	g__Chryseobacterium	s__unclassified_g__Chryseobacterium	OTU297	0	0	0	0	0	0	0	88	0	0	88
d__Bacteria	k__norank_d__Bacteria	p__Bdellovibrionota	c__Bdellovibrionia	o__Bdellovibrionales	f__Bdellovibrionaceae	g__Bdellovibrio	s__unclassified_g__Bdellovibrio	OTU40	0	0	4	0	0	0	0	0	0	0	4
d__Bacteria	k__norank_d__Bacteria	p__Bacteroidota	c__Bacteroidia	o__Bacteroidales	f__Rikenellaceae	g__Alistipes	s__unclassified_g__Alistipes	OTU159	0	0	0	0	1	0	5	0	0	0	6
d__Bacteria	k__norank_d__Bacteria	p__Proteobacteria	c__Alphaproteobacteria	o__Rhodobacterales	f__Rhodobacteraceae	g__Rubellimicrobium	s__uncultured_bacterium_g__Rubellimicrobium	OTU365	0	7	0	0	0	0	0	0	16	0	23
d__Bacteria	k__norank_d__Bacteria	p__Cyanobacteria	c__Cyanobacteriia	o__Oxyphotobacteria_Incertae_Sedis	f__unclassified_o__Oxyphotobacteria_Incertae_Sedis	g__Leptolyngbya_ANT.L52.2	s__unclassified_g__Leptolyngbya_ANT.L52.2	OTU286	0	0	0	0	0	0	0	17	0	0	17
d__Bacteria	k__norank_d__Bacteria	p__Actinobacteriota	c__Actinobacteria	o__Micrococcales	f__Microbacteriaceae	g__Microbacterium	s__unclassified_g__Microbacterium	OTU232	0	5	17	1	0	18	9	53	5	36	144
d__Bacteria	k__norank_d__Bacteria	p__Firmicutes	c__Clostridia	o__Oscillospirales	f__Ruminococcaceae	g__Subdoligranulum	s__uncultured_bacterium_g__Subdoligranulum	OTU249	0	0	4	0	0	0	0	20	0	1	25
d__Bacteria	k__norank_d__Bacteria	p__Bacteroidota	c__Bacteroidia	o__Chitinophagales	f__Chitinophagaceae	g__Hydrotalea	s__uncultured_bacterium_g__Hydrotalea	OTU172	2	2	0	0	0	0	8	0	0	0	12
d__Bacteria	k__norank_d__Bacteria	p__Firmicutes	c__Clostridia	o__Oscillospirales	f__Oscillospiraceae	g__norank_f__Oscillospiraceae	s__uncultured_bacterium_g__norank_f__Oscillospiraceae	OTU441	0	0	0	0	0	0	0	0	0	11	11
d__Bacteria	k__norank_d__Bacteria	p__Firmicutes	c__Clostridia	o__Oscillospirales	f__Butyricicoccaceae	g__Butyricicoccus	s__uncultured_bacterium_g__Butyricicoccus	OTU221	0	0	6	0	0	0	0	5	0	0	11
d__Bacteria	k__norank_d__Bacteria	p__Actinobacteriota	c__Actinobacteria	o__Bifidobacteriales	f__Bifidobacteriaceae	g__Bifidobacterium	s__unclassified_g__Bifidobacterium	OTU122	0	0	0	0	0	11	0	0	0	0	11
d__Bacteria	k__norank_d__Bacteria	p__unclassified_k__norank_d__Bacteria	c__unclassified_k__norank_d__Bacteria	o__unclassified_k__norank_d__Bacteria	f__unclassified_k__norank_d__Bacteria	g__unclassified_k__norank_d__Bacteria	s__unclassified_k__norank_d__Bacteria	OTU385	0	0	0	0	0	0	0	0	0	2	2
d__Bacteria	k__norank_d__Bacteria	p__Firmicutes	c__Bacilli	o__Lactobacillales	f__Streptococcaceae	g__Lactococcus	s__unclassified_g__Lactococcus	OTU86	0	0	0	0	0	5	0	39	0	0	44
d__Bacteria	k__norank_d__Bacteria	p__Proteobacteria	c__Gammaproteobacteria	o__Pseudomonadales	f__Pseudomonadaceae	g__Pseudomonas	s__Pseudomonas_yamanorum	OTU87	1	1	10	1	0	34	6	33	16	6	108
d__Bacteria	k__norank_d__Bacteria	p__Actinobacteriota	c__Actinobacteria	o__Corynebacteriales	f__Mycobacteriaceae	g__Mycobacterium	s__uncultured_bacterium_g__Mycobacterium	OTU72	0	0	0	0	0	3	0	0	0	0	3
d__Bacteria	k__norank_d__Bacteria	p__Proteobacteria	c__Gammaproteobacteria	o__Enterobacterales	f__unclassified_o__Enterobacterales	g__unclassified_o__Enterobacterales	s__unclassified_o__Enterobacterales	OTU354	1	0	1	1	0	2	25	476	364	692	1562
d__Bacteria	k__norank_d__Bacteria	p__Actinobacteriota	c__Actinobacteria	o__Micrococcales	f__Microbacteriaceae	g__Leucobacter	s__uncultured_Leucobacter_sp.	OTU7	0	2	0	0	1	7	0	15	9	0	34
d__Bacteria	k__norank_d__Bacteria	p__Bacteroidota	c__Bacteroidia	o__Bacteroidales	f__Prevotellaceae	g__Prevotella	s__uncultured_rumen_bacterium_g__Prevotella	OTU186	0	0	0	0	0	0	11	0	0	0	11
d__Bacteria	k__norank_d__Bacteria	p__Proteobacteria	c__Gammaproteobacteria	o__Ectothiorhodospirales	f__Thioalkalispiraceae	g__norank_f__Thioalkalispiraceae	s__unclassified_g__norank_f__Thioalkalispiraceae	OTU31	0	0	7	0	0	0	0	0	0	0	7
d__Bacteria	k__norank_d__Bacteria	p__Bacteroidota	c__Bacteroidia	o__Flavobacteriales	f__Weeksellaceae	g__Cloacibacterium	s__uncultured_bacterium_g__Cloacibacterium	OTU328	0	8	6	0	0	0	0	46	16	0	76
d__Bacteria	k__norank_d__Bacteria	p__Proteobacteria	c__Alphaproteobacteria	o__Rhizobiales	f__Beijerinckiaceae	g__Methylobacterium-Methylorubrum	s__Methylobacterium_brachiatum	OTU48	0	5	15	6	1	7	0	0	0	8	42
d__Bacteria	k__norank_d__Bacteria	p__unclassified_k__norank_d__Bacteria	c__unclassified_k__norank_d__Bacteria	o__unclassified_k__norank_d__Bacteria	f__unclassified_k__norank_d__Bacteria	g__unclassified_k__norank_d__Bacteria	s__unclassified_k__norank_d__Bacteria	OTU392	0	0	0	0	0	0	0	0	0	4	4
d__Bacteria	k__norank_d__Bacteria	p__Firmicutes	c__Bacilli	o__Bacillales	f__Bacillaceae	g__Bacillus	s__unclassified_g__Bacillus	OTU266	0	0	0	0	0	0	0	17	0	0	17
d__Bacteria	k__norank_d__Bacteria	p__Proteobacteria	c__Gammaproteobacteria	o__Xanthomonadales	f__Xanthomonadaceae	g__Stenotrophomonas	s__Stenotrophomonas_rhizophila_g__Stenotrophomonas	OTU164	0	0	35	2	1	7	20	24	6	1	96
d__Bacteria	k__norank_d__Bacteria	p__Proteobacteria	c__Alphaproteobacteria	o__Acetobacterales	f__Acetobacteraceae	g__unclassified_f__Acetobacteraceae	s__unclassified_f__Acetobacteraceae	OTU341	1	0	3	0	3	404	105	94	272	132	1014
d__Bacteria	k__norank_d__Bacteria	p__Proteobacteria	c__unclassified_p__Proteobacteria	o__unclassified_p__Proteobacteria	f__unclassified_p__Proteobacteria	g__unclassified_p__Proteobacteria	s__unclassified_p__Proteobacteria	OTU386	0	0	0	0	0	0	3	0	1	15	19
d__Bacteria	k__norank_d__Bacteria	p__Actinobacteriota	c__Coriobacteriia	o__Coriobacteriales	f__Atopobiaceae	g__Olsenella	s__Olsenella_scatoligenes	OTU67	0	1	0	0	0	9	0	3	5	0	18
d__Bacteria	k__norank_d__Bacteria	p__Actinobacteriota	c__Actinobacteria	o__Bifidobacteriales	f__Bifidobacteriaceae	g__Bifidobacterium	s__Bifidobacterium_adolescentis	OTU194	0	4	22	0	3	20	76	47	116	3	291
d__Bacteria	k__norank_d__Bacteria	p__Firmicutes	c__Bacilli	o__Erysipelotrichales	f__Erysipelotrichaceae	g__Turicibacter	s__uncultured_bacterium_g__Turicibacter	OTU81	0	0	0	0	0	5	0	0	0	0	5
d__Bacteria	k__norank_d__Bacteria	p__Firmicutes	c__Clostridia	o__Lachnospirales	f__Lachnospiraceae	g__Sellimonas	s__uncultured_bacterium_g__Sellimonas	OTU424	0	0	0	0	0	0	0	0	0	5	5
d__Bacteria	k__norank_d__Bacteria	p__Chloroflexi	c__KD4-96	o__norank_c__KD4-96	f__norank_o__norank_c__KD4-96	g__norank_f__norank_o__norank_c__KD4-96	s__uncultured_bacterium_g__norank_f__norank_o__norank_c__KD4-96	OTU255	0	0	0	0	0	0	0	12	0	0	12
d__Bacteria	k__norank_d__Bacteria	p__unclassified_k__norank_d__Bacteria	c__unclassified_k__norank_d__Bacteria	o__unclassified_k__norank_d__Bacteria	f__unclassified_k__norank_d__Bacteria	g__unclassified_k__norank_d__Bacteria	s__unclassified_k__norank_d__Bacteria	OTU447	0	0	0	0	0	0	0	0	0	137	137
d__Bacteria	k__norank_d__Bacteria	p__unclassified_k__norank_d__Bacteria	c__unclassified_k__norank_d__Bacteria	o__unclassified_k__norank_d__Bacteria	f__unclassified_k__norank_d__Bacteria	g__unclassified_k__norank_d__Bacteria	s__unclassified_k__norank_d__Bacteria	OTU119	0	0	0	0	0	5	0	0	0	5	10
d__Bacteria	k__norank_d__Bacteria	p__Actinobacteriota	c__Actinobacteria	o__Frankiales	f__Nakamurellaceae	g__Nakamurella	s__Nakamurella_multipartita_DSM_44233	OTU395	0	0	0	0	0	0	0	0	0	3	3
d__Bacteria	k__norank_d__Bacteria	p__Firmicutes	c__Bacilli	o__Lactobacillales	f__Enterococcaceae	g__Enterococcus	s__Enterococcus_casseliflavus_g__Enterococcus	OTU376	3795	17063	414	1107	5883	9792	5939	2918	13996	29982	90889
d__Bacteria	k__norank_d__Bacteria	p__Proteobacteria	c__Gammaproteobacteria	o__Burkholderiales	f__Comamonadaceae	g__unclassified_f__Comamonadaceae	s__unclassified_f__Comamonadaceae	OTU275	0	0	0	0	0	0	0	3	0	0	3
d__Bacteria	k__norank_d__Bacteria	p__Bacteroidota	c__Bacteroidia	o__Bacteroidales	f__Muribaculaceae	g__norank_f__Muribaculaceae	s__unclassified_g__norank_f__Muribaculaceae	OTU94	0	0	0	0	0	14	0	0	0	0	14
d__Bacteria	k__norank_d__Bacteria	p__Firmicutes	c__Negativicutes	o__Acidaminococcales	f__Acidaminococcaceae	g__Phascolarctobacterium	s__unclassified_g__Phascolarctobacterium	OTU419	0	0	0	0	0	0	0	0	0	30	30
d__Bacteria	k__norank_d__Bacteria	p__Firmicutes	c__Bacilli	o__Lactobacillales	f__Lactobacillaceae	g__Lactobacillus	s__Lactobacillus_amylovorus	OTU304	1	0	0	2	0	0	0	36	0	0	39
d__Bacteria	k__norank_d__Bacteria	p__Actinobacteriota	c__Actinobacteria	o__Propionibacteriales	f__Propionibacteriaceae	g__Cutibacterium	s__Cutibacterium_acnes_g__Cutibacterium	OTU38	3	3	24	6	3	48	124	20	107	53	391
d__Bacteria	k__norank_d__Bacteria	p__Firmicutes	c__Bacilli	o__Lactobacillales	f__Lactobacillaceae	g__Lactobacillus	s__Lactobacillus_plantarum_g__Lactobacillus	OTU56	8912	8096	6322	8653	6304	934	3590	839	1190	1594	46434
d__Bacteria	k__norank_d__Bacteria	p__Firmicutes	c__Clostridia	o__Lachnospirales	f__Lachnospiraceae	g__unclassified_f__Lachnospiraceae	s__unclassified_f__Lachnospiraceae	OTU332	0	0	0	0	0	0	0	0	22	0	22
d__Bacteria	k__norank_d__Bacteria	p__Proteobacteria	c__Alphaproteobacteria	o__Rickettsiales	f__Mitochondria	g__norank_f__Mitochondria	s__unclassified_g__norank_f__Mitochondria	OTU382	0	0	0	0	0	0	0	0	0	2	2
d__Bacteria	k__norank_d__Bacteria	p__Proteobacteria	c__Gammaproteobacteria	o__Enterobacterales	f__Yersiniaceae	g__Serratia	s__Serratia_marcescens_g__Serratia	OTU88	0	0	0	0	0	14	0	0	0	0	14
d__Bacteria	k__norank_d__Bacteria	p__Deinococcota	c__Deinococci	o__Deinococcales	f__Deinococcaceae	g__Deinococcus	s__uncultured_bacterium_g__Deinococcus	OTU51	0	0	0	6	0	0	0	0	0	0	6
d__Bacteria	k__norank_d__Bacteria	p__Bacteroidota	c__Bacteroidia	o__Bacteroidales	f__Muribaculaceae	g__norank_f__Muribaculaceae	s__uncultured_bacterium_g__norank_f__Muribaculaceae	OTU70	0	0	0	0	0	14	0	0	0	0	14
d__Bacteria	k__norank_d__Bacteria	p__Proteobacteria	c__Gammaproteobacteria	o__Pseudomonadales	f__Moraxellaceae	g__Acinetobacter	s__unclassified_g__Acinetobacter	OTU327	0	0	2	0	0	0	2	0	6	0	10
d__Bacteria	k__norank_d__Bacteria	p__Actinobacteriota	c__Actinobacteria	o__Frankiales	f__Frankiaceae	g__Jatrophihabitans	s__uncultured_bacterium_g__Jatrophihabitans	OTU373	0	0	0	0	0	0	0	6	73	0	79
d__Bacteria	k__norank_d__Bacteria	p__Bacteroidota	c__Bacteroidia	o__Bacteroidales	f__Prevotellaceae	g__Prevotella	s__uncultured_bacterium_g__Prevotella	OTU187	0	0	0	0	0	0	57	0	16	0	73
d__Bacteria	k__norank_d__Bacteria	p__Proteobacteria	c__Alphaproteobacteria	o__Rickettsiales	f__unclassified_o__Rickettsiales	g__unclassified_o__Rickettsiales	s__unclassified_o__Rickettsiales	OTU24	0	48	0	0	0	0	0	0	0	0	48
d__Bacteria	k__norank_d__Bacteria	p__Actinobacteriota	c__Coriobacteriia	o__Coriobacteriales	f__Eggerthellaceae	g__Gordonibacter	s__Gordonibacter_pamelaeae	OTU168	0	0	0	0	0	0	1	0	33	0	34
d__Bacteria	k__norank_d__Bacteria	p__Bacteroidota	c__Bacteroidia	o__Bacteroidales	f__F082	g__norank_f__F082	s__uncultured_rumen_bacterium_g__norank_f__F082	OTU205	0	0	0	0	0	0	5	0	0	0	5
d__Bacteria	k__norank_d__Bacteria	p__Proteobacteria	c__Gammaproteobacteria	o__Pseudomonadales	f__Moraxellaceae	g__Perlucidibaca	s__uncultured_bacterium_g__Perlucidibaca	OTU258	0	0	0	0	0	0	0	11	0	0	11
d__Bacteria	k__norank_d__Bacteria	p__Proteobacteria	c__Alphaproteobacteria	o__Rhizobiales	f__Rhizobiaceae	g__Allorhizobium-Neorhizobium-Pararhizobium-Rhizobium	s__Agrobacterium_radiobacter	OTU317	1	14	30	0	1	63	132	258	227	75	801
d__Bacteria	k__norank_d__Bacteria	p__Firmicutes	c__Clostridia	o__Lachnospirales	f__Lachnospiraceae	g__Lachnospiraceae_NC2004_group	s__uncultured_organism_g__Lachnospiraceae_NC2004_group	OTU288	0	0	0	0	0	0	0	32	0	0	32
d__Bacteria	k__norank_d__Bacteria	p__Firmicutes	c__Bacilli	o__Lactobacillales	f__Lactobacillaceae	g__Lactobacillus	s__Lactobacillus_mucosae_LM1	OTU165	0	0	0	0	0	0	16	0	5	0	21
d__Bacteria	k__norank_d__Bacteria	p__unclassified_k__norank_d__Bacteria	c__unclassified_k__norank_d__Bacteria	o__unclassified_k__norank_d__Bacteria	f__unclassified_k__norank_d__Bacteria	g__unclassified_k__norank_d__Bacteria	s__unclassified_k__norank_d__Bacteria	OTU388	0	0	0	0	0	0	0	2	0	18	20
d__Bacteria	k__norank_d__Bacteria	p__Firmicutes	c__Clostridia	o__Lachnospirales	f__Lachnospiraceae	g__Oribacterium	s__rumen_bacterium_enrichment_culture_clone_Y117	OTU157	0	0	0	0	0	0	10	0	0	0	10
d__Bacteria	k__norank_d__Bacteria	p__Firmicutes	c__Bacilli	o__Bacillales	f__Bacillaceae	g__Geobacillus	s__unclassified_g__Geobacillus	OTU229	0	0	0	0	0	3	0	14	0	0	17
d__Bacteria	k__norank_d__Bacteria	p__Proteobacteria	c__Gammaproteobacteria	o__Burkholderiales	f__Oxalobacteraceae	g__Massilia	s__unclassified_g__Massilia	OTU359	0	0	1	0	0	0	0	0	62	0	63
d__Bacteria	k__norank_d__Bacteria	p__Cyanobacteria	c__Cyanobacteriia	o__Cyanobacteriales	f__Microcystaceae	g__Chalicogloea_CCALA_975	s__unclassified_g__Chalicogloea_CCALA_975	OTU199	0	0	0	0	0	0	57	0	0	0	57
d__Bacteria	k__norank_d__Bacteria	p__Firmicutes	c__Clostridia	o__Lachnospirales	f__Lachnospiraceae	g__Blautia	s__uncultured_Blautia_sp._g__Blautia	OTU300	0	11	1	3	0	33	14	141	71	16	290
d__Bacteria	k__norank_d__Bacteria	p__Firmicutes	c__Bacilli	o__Lactobacillales	f__Lactobacillaceae	g__Lactobacillus	s__Lactobacillus_acetotolerans	OTU201	0	0	0	0	0	0	8	14	4	21	47
d__Bacteria	k__norank_d__Bacteria	p__unclassified_k__norank_d__Bacteria	c__unclassified_k__norank_d__Bacteria	o__unclassified_k__norank_d__Bacteria	f__unclassified_k__norank_d__Bacteria	g__unclassified_k__norank_d__Bacteria	s__unclassified_k__norank_d__Bacteria	OTU451	0	0	0	0	0	0	0	0	0	10	10
d__Bacteria	k__norank_d__Bacteria	p__Actinobacteriota	c__Actinobacteria	o__Micrococcales	f__Micrococcaceae	g__Rothia	s__Rothia_mucilaginosa	OTU191	0	0	0	0	0	0	4	0	0	0	4
d__Bacteria	k__norank_d__Bacteria	p__Proteobacteria	c__Alphaproteobacteria	o__Caulobacterales	f__Caulobacteraceae	g__Brevundimonas	s__Brevundimonas_diminuta	OTU150	0	0	25	2	5	12	53	37	70	17	221
d__Bacteria	k__norank_d__Bacteria	p__Actinobacteriota	c__Actinobacteria	o__Micrococcales	f__Demequinaceae	g__Demequina	s__uncultured_bacterium_g__Demequina	OTU37	0	0	3	0	0	0	0	0	0	0	3
d__Bacteria	k__norank_d__Bacteria	p__Firmicutes	c__Bacilli	o__Bacillales	f__Planococcaceae	g__Sporosarcina	s__Sporosarcina_sp._HW10C2	OTU77	0	0	0	0	0	6	0	0	0	0	6
d__Bacteria	k__norank_d__Bacteria	p__Proteobacteria	c__Alphaproteobacteria	o__Rhizobiales	f__Rhizobiaceae	g__Aureimonas	s__uncultured_bacterium_g__Aureimonas	OTU423	0	0	0	0	0	0	0	0	0	11	11
d__Bacteria	k__norank_d__Bacteria	p__Firmicutes	c__Clostridia	o__Lachnospirales	f__Lachnospiraceae	g__Dorea	s__uncultured_bacterium_g__Dorea	OTU140	0	2	1	0	1	0	3	55	31	8	101
d__Bacteria	k__norank_d__Bacteria	p__Actinobacteriota	c__Acidimicrobiia	o__Microtrichales	f__Ilumatobacteraceae	g__norank_f__Ilumatobacteraceae	s__unclassified_g__norank_f__Ilumatobacteraceae	OTU200	0	0	0	0	0	0	4	0	0	0	4
d__Bacteria	k__norank_d__Bacteria	p__Firmicutes	c__Clostridia	o__Clostridia_UCG-014	f__norank_o__Clostridia_UCG-014	g__norank_f__norank_o__Clostridia_UCG-014	s__unclassified_g__norank_f__norank_o__Clostridia_UCG-014	OTU107	0	0	0	0	0	31	0	0	0	0	31
d__Bacteria	k__norank_d__Bacteria	p__Proteobacteria	c__Gammaproteobacteria	o__Xanthomonadales	f__Xanthomonadaceae	g__Stenotrophomonas	s__unclassified_g__Stenotrophomonas	OTU139	0	0	8	0	1	20	17	6	0	45	97
d__Bacteria	k__norank_d__Bacteria	p__Proteobacteria	c__Gammaproteobacteria	o__Burkholderiales	f__Comamonadaceae	g__unclassified_f__Comamonadaceae	s__unclassified_f__Comamonadaceae	OTU360	0	0	0	0	0	0	0	0	11	0	11
d__Bacteria	k__norank_d__Bacteria	p__Proteobacteria	c__Gammaproteobacteria	o__Burkholderiales	f__Hydrogenophilaceae	g__Tepidiphilus	s__uncultured_bacterium_g__Tepidiphilus	OTU212	0	0	0	0	0	0	21	0	11	0	32
d__Bacteria	k__norank_d__Bacteria	p__Proteobacteria	c__Gammaproteobacteria	o__Burkholderiales	f__Neisseriaceae	g__norank_f__Neisseriaceae	s__uncultured_bacterium_g__norank_f__Neisseriaceae	OTU55	0	0	17	1	0	0	0	14	0	0	32
d__Bacteria	k__norank_d__Bacteria	p__Proteobacteria	c__Gammaproteobacteria	o__Aeromonadales	f__Succinivibrionaceae	g__Succinivibrionaceae_UCG-001	s__uncultured_rumen_bacterium_g__Succinivibrionaceae_UCG-001	OTU153	0	0	0	0	0	0	16	0	0	0	16
d__Bacteria	k__norank_d__Bacteria	p__Bacteroidota	c__Bacteroidia	o__Bacteroidales	f__Prevotellaceae	g__Prevotella	s__uncultured_rumen_bacterium_g__Prevotella	OTU293	0	0	0	0	0	0	0	17	0	0	17
d__Bacteria	k__norank_d__Bacteria	p__Acidobacteriota	c__Blastocatellia	o__Pyrinomonadales	f__Pyrinomonadaceae	g__RB41	s__unclassified_g__RB41	OTU182	0	0	0	0	0	0	12	0	0	0	12
d__Bacteria	k__norank_d__Bacteria	p__Firmicutes	c__Clostridia	o__Lachnospirales	f__Lachnospiraceae	g__unclassified_f__Lachnospiraceae	s__unclassified_f__Lachnospiraceae	OTU309	0	0	0	0	1	18	0	41	1	1	62
d__Bacteria	k__norank_d__Bacteria	p__Patescibacteria	c__Parcubacteria	o__Candidatus_Kaiserbacteria	f__norank_o__Candidatus_Kaiserbacteria	g__norank_f__norank_o__Candidatus_Kaiserbacteria	s__groundwater_metagenome_g__norank_f__norank_o__Candidatus_Kaiserbacteria	OTU112	0	6	0	1	0	1	0	0	0	0	8
d__Bacteria	k__norank_d__Bacteria	p__Proteobacteria	c__Gammaproteobacteria	o__Cellvibrionales	f__Cellvibrionaceae	g__Cellvibrio	s__uncultured_bacterium_g__Cellvibrio	OTU410	0	0	0	0	1	0	0	0	0	24	25
d__Bacteria	k__norank_d__Bacteria	p__Acidobacteriota	c__Blastocatellia	o__11-24	f__norank_o__11-24	g__norank_f__norank_o__11-24	s__uncultured_bacterium_g__norank_f__norank_o__11-24	OTU227	0	0	0	0	0	0	0	82	0	0	82
d__Bacteria	k__norank_d__Bacteria	p__Proteobacteria	c__unclassified_p__Proteobacteria	o__unclassified_p__Proteobacteria	f__unclassified_p__Proteobacteria	g__unclassified_p__Proteobacteria	s__unclassified_p__Proteobacteria	OTU202	0	0	0	0	0	0	11	0	2	0	13
d__Bacteria	k__norank_d__Bacteria	p__Bacteroidota	c__Bacteroidia	o__Flavobacteriales	f__Flavobacteriaceae	g__Flavobacterium	s__unclassified_g__Flavobacterium	OTU245	0	0	0	0	0	0	0	32	0	0	32
d__Bacteria	k__norank_d__Bacteria	p__Actinobacteriota	c__Actinobacteria	o__Frankiales	f__Sporichthyaceae	g__hgcI_clade	s__uncultured_actinobacterium_g__hgcI_clade	OTU379	0	0	0	0	0	0	0	0	16	0	16
d__Bacteria	k__norank_d__Bacteria	p__Actinobacteriota	c__Actinobacteria	o__Corynebacteriales	f__Corynebacteriaceae	g__Lawsonella	s__unclassified_g__Lawsonella	OTU169	0	0	0	0	0	0	18	8	0	0	26
d__Bacteria	k__norank_d__Bacteria	p__Proteobacteria	c__Alphaproteobacteria	o__Rhizobiales	f__Xanthobacteraceae	g__Bradyrhizobium	s__unclassified_g__Bradyrhizobium	OTU3	1	2	12	0	0	18	0	29	66	36	164
d__Bacteria	k__norank_d__Bacteria	p__unclassified_k__norank_d__Bacteria	c__unclassified_k__norank_d__Bacteria	o__unclassified_k__norank_d__Bacteria	f__unclassified_k__norank_d__Bacteria	g__unclassified_k__norank_d__Bacteria	s__unclassified_k__norank_d__Bacteria	OTU408	0	0	0	0	0	0	0	0	0	7	7
d__Bacteria	k__norank_d__Bacteria	p__Proteobacteria	c__Gammaproteobacteria	o__Gammaproteobacteria_Incertae_Sedis	f__unclassified_o__Gammaproteobacteria_Incertae_Sedis	g__Acidibacter	s__unclassified_g__Acidibacter	OTU17	0	6	2	1	0	17	0	0	0	4	30
d__Bacteria	k__norank_d__Bacteria	p__Firmicutes	c__Clostridia	o__Lachnospirales	f__Lachnospiraceae	g__unclassified_f__Lachnospiraceae	s__unclassified_f__Lachnospiraceae	OTU236	0	0	0	0	0	0	0	9	0	0	9
d__Bacteria	k__norank_d__Bacteria	p__Proteobacteria	c__Gammaproteobacteria	o__Xanthomonadales	f__Xanthomonadaceae	g__Thermomonas	s__uncultured_bacterium_g__Thermomonas	OTU93	0	0	0	0	0	2	0	0	0	0	2
d__Bacteria	k__norank_d__Bacteria	p__unclassified_k__norank_d__Bacteria	c__unclassified_k__norank_d__Bacteria	o__unclassified_k__norank_d__Bacteria	f__unclassified_k__norank_d__Bacteria	g__unclassified_k__norank_d__Bacteria	s__unclassified_k__norank_d__Bacteria	OTU396	0	0	0	0	0	0	0	0	0	6	6
d__Bacteria	k__norank_d__Bacteria	p__Firmicutes	c__Bacilli	o__Paenibacillales	f__Paenibacillaceae	g__Paenibacillus	s__unclassified_g__Paenibacillus	OTU19	0	25	0	0	0	0	0	0	0	0	25
d__Bacteria	k__norank_d__Bacteria	p__Firmicutes	c__Bacilli	o__Lactobacillales	f__Lactobacillaceae	g__Lactobacillus	s__Lactobacillus_salivarius	OTU263	0	0	0	0	0	0	0	48	0	0	48
d__Bacteria	k__norank_d__Bacteria	p__Proteobacteria	c__Alphaproteobacteria	o__Caulobacterales	f__Caulobacteraceae	g__Brevundimonas	s__Brevundimonas_vesicularis	OTU176	0	0	2	1	0	0	45	10	12	0	70
d__Bacteria	k__norank_d__Bacteria	p__Proteobacteria	c__Gammaproteobacteria	o__Burkholderiales	f__SC-I-84	g__norank_f__SC-I-84	s__unclassified_g__norank_f__SC-I-84	OTU264	0	0	0	0	0	0	0	4	0	0	4
d__Bacteria	k__norank_d__Bacteria	p__Firmicutes	c__Bacilli	o__Staphylococcales	f__Staphylococcaceae	g__Staphylococcus	s__unclassified_g__Staphylococcus	OTU207	2	9	11	0	2	33	102	36	25	12	232
d__Bacteria	k__norank_d__Bacteria	p__Proteobacteria	c__unclassified_p__Proteobacteria	o__unclassified_p__Proteobacteria	f__unclassified_p__Proteobacteria	g__unclassified_p__Proteobacteria	s__unclassified_p__Proteobacteria	OTU417	0	0	0	0	0	0	0	0	0	7	7
d__Bacteria	k__norank_d__Bacteria	p__Proteobacteria	c__Gammaproteobacteria	o__Burkholderiales	f__Alcaligenaceae	g__Achromobacter	s__unclassified_g__Achromobacter	OTU358	0	0	6	0	0	1	0	0	4	2	13
d__Bacteria	k__norank_d__Bacteria	p__Proteobacteria	c__Alphaproteobacteria	o__Rickettsiales	f__Mitochondria	g__norank_f__Mitochondria	s__unclassified_g__norank_f__Mitochondria	OTU400	0	0	0	0	0	0	0	0	0	2	2
d__Bacteria	k__norank_d__Bacteria	p__Proteobacteria	c__Gammaproteobacteria	o__Pseudomonadales	f__Moraxellaceae	g__Alkanindiges	s__uncultured_bacterium_g__Alkanindiges	OTU449	0	0	0	0	0	18	22	0	54	14	108
d__Bacteria	k__norank_d__Bacteria	p__Bacteroidota	c__Bacteroidia	o__Bacteroidales	f__Prevotellaceae	g__Prevotella	s__metagenome_g__Prevotella	OTU397	0	0	0	0	0	33	43	108	1	46	231
d__Bacteria	k__norank_d__Bacteria	p__Actinobacteriota	c__Actinobacteria	o__Corynebacteriales	f__Corynebacteriaceae	g__Corynebacterium	s__Corynebacterium_ammoniagenes	OTU337	0	0	0	0	0	0	0	0	6	0	6
d__Bacteria	k__norank_d__Bacteria	p__Proteobacteria	c__Gammaproteobacteria	o__Burkholderiales	f__Comamonadaceae	g__Ramlibacter	s__unclassified_g__Ramlibacter	OTU455	0	0	0	0	0	0	0	0	0	12	12
d__Bacteria	k__norank_d__Bacteria	p__Bacteroidota	c__Bacteroidia	o__Bacteroidales	f__Porphyromonadaceae	g__Porphyromonas	s__Porphyromonas_endodontalis	OTU161	0	0	0	0	0	0	23	0	0	0	23
d__Bacteria	k__norank_d__Bacteria	p__Proteobacteria	c__Gammaproteobacteria	o__Burkholderiales	f__Chromobacteriaceae	g__Vogesella	s__Vogesella_indigofera	OTU283	0	0	0	0	0	0	0	10	0	0	10
d__Bacteria	k__norank_d__Bacteria	p__Desulfobacterota	c__Desulfovibrionia	o__Desulfovibrionales	f__Desulfovibrionaceae	g__Bilophila	s__uncultured_bacterium_g__Bilophila	OTU299	0	0	0	0	0	0	0	12	0	0	12
d__Bacteria	k__norank_d__Bacteria	p__Verrucomicrobiota	c__Verrucomicrobiae	o__Verrucomicrobiales	f__Akkermansiaceae	g__Akkermansia	s__Akkermansia_muciniphila	OTU113	0	0	0	0	0	56	0	0	0	0	56
d__Bacteria	k__norank_d__Bacteria	p__Proteobacteria	c__Gammaproteobacteria	o__Burkholderiales	f__Comamonadaceae	g__Pelomonas	s__uncultured_bacterium_g__Pelomonas	OTU356	0	0	3	0	0	31	2	0	36	11	83
d__Bacteria	k__norank_d__Bacteria	p__Firmicutes	c__Bacilli	o__Bacillales	f__Bacillaceae	g__Caldibacillus	s__uncultured_compost_bacterium_g__Caldibacillus	OTU71	0	0	0	0	0	20	0	0	0	0	20
d__Bacteria	k__norank_d__Bacteria	p__Proteobacteria	c__Gammaproteobacteria	o__Burkholderiales	f__Burkholderiaceae	g__Limnobacter	s__uncultured_bacterium_g__Limnobacter	OTU177	0	0	0	0	0	0	12	0	0	0	12
d__Bacteria	k__norank_d__Bacteria	p__Firmicutes	c__Bacilli	o__Lactobacillales	f__Streptococcaceae	g__Streptococcus	s__unclassified_g__Streptococcus	OTU128	0	2	0	0	4	6	0	0	0	7	19
d__Bacteria	k__norank_d__Bacteria	p__Proteobacteria	c__Alphaproteobacteria	o__Rhodobacterales	f__Rhodobacteraceae	g__Pseudophaeobacter	s__Phaeobacter_gallaeciensis_g__Pseudophaeobacter	OTU322	1	0	0	0	0	0	0	0	15	0	16
d__Bacteria	k__norank_d__Bacteria	p__Firmicutes	c__Clostridia	o__Oscillospirales	f__Eubacterium_coprostanoligenes_group	g__norank_f__Eubacterium_coprostanoligenes_group	s__uncultured_organism_g__norank_f__Eubacterium_coprostanoligenes_group	OTU225	0	0	0	0	0	0	0	3	0	12	15
d__Bacteria	k__norank_d__Bacteria	p__Actinobacteriota	c__Actinobacteria	o__Corynebacteriales	f__Corynebacteriaceae	g__Corynebacterium	s__Corynebacterium_tuberculostearicum	OTU219	0	0	0	0	0	0	3	35	0	0	38
d__Bacteria	k__norank_d__Bacteria	p__Firmicutes	c__Clostridia	o__Oscillospirales	f__Butyricicoccaceae	g__Butyricicoccus	s__unclassified_g__Butyricicoccus	OTU273	0	0	0	0	0	0	0	6	0	0	6
d__Bacteria	k__norank_d__Bacteria	p__Chloroflexi	c__AD3	o__norank_c__AD3	f__norank_o__norank_c__AD3	g__norank_f__norank_o__norank_c__AD3	s__unclassified_g__norank_f__norank_o__norank_c__AD3	OTU323	0	0	0	0	0	0	0	0	64	0	64
d__Bacteria	k__norank_d__Bacteria	p__Proteobacteria	c__Gammaproteobacteria	o__Burkholderiales	f__Nitrosomonadaceae	g__DSSD61	s__uncultured_bacterium_g__DSSD61	OTU166	0	0	0	0	0	0	28	0	0	0	28
d__Bacteria	k__norank_d__Bacteria	p__Deinococcota	c__Deinococci	o__Deinococcales	f__Trueperaceae	g__Truepera	s__uncultured_Deinococcales_bacterium	OTU62	0	0	0	0	2	0	0	0	0	0	2
d__Bacteria	k__norank_d__Bacteria	p__Proteobacteria	c__Gammaproteobacteria	o__Coxiellales	f__Coxiellaceae	g__Coxiella	s__uncultured_bacterium_g__Coxiella	OTU271	0	0	0	0	0	0	0	29	0	0	29
d__Bacteria	k__norank_d__Bacteria	p__Firmicutes	c__Bacilli	o__Lactobacillales	f__Lactobacillaceae	g__Lactobacillus	s__unclassified_g__Lactobacillus	OTU58	34	40	23	44	572	5	4	1	3	2	728
d__Bacteria	k__norank_d__Bacteria	p__Bacteroidota	c__Bacteroidia	o__Bacteroidales	f__Bacteroidaceae	g__Bacteroides	s__Bacteroides_acidifaciens	OTU99	0	0	0	0	0	7	0	0	0	0	7
d__Bacteria	k__norank_d__Bacteria	p__Deferrisomatota	c__Defferrisomatia	o__Defferrisomatales	f__Defferrisomataceae	g__Deferrisoma	s__unclassified_g__Deferrisoma	OTU253	0	0	0	0	0	0	0	10	0	0	10
d__Bacteria	k__norank_d__Bacteria	p__unclassified_k__norank_d__Bacteria	c__unclassified_k__norank_d__Bacteria	o__unclassified_k__norank_d__Bacteria	f__unclassified_k__norank_d__Bacteria	g__unclassified_k__norank_d__Bacteria	s__unclassified_k__norank_d__Bacteria	OTU401	0	0	0	0	0	0	0	0	0	12	12
d__Bacteria	k__norank_d__Bacteria	p__Bacteroidota	c__Bacteroidia	o__Chitinophagales	f__Saprospiraceae	g__OLB8	s__uncultured_bacterium_g__OLB8	OTU90	0	0	0	0	0	4	0	0	0	0	4
d__Bacteria	k__norank_d__Bacteria	p__Bacteroidota	c__Bacteroidia	o__Sphingobacteriales	f__Lentimicrobiaceae	g__Lentimicrobium	s__Bacteroidia_bacterium_feline_oral_taxon_312	OTU44	0	0	16	0	0	0	0	0	0	0	16
d__Bacteria	k__norank_d__Bacteria	p__Proteobacteria	c__Gammaproteobacteria	o__Xanthomonadales	f__Xanthomonadaceae	g__Pseudoxanthomonas	s__Pseudoxanthomonas_taiwanensis	OTU54	0	0	0	3	0	0	0	0	0	0	3
d__Bacteria	k__norank_d__Bacteria	p__Proteobacteria	c__Alphaproteobacteria	o__Sphingomonadales	f__Sphingomonadaceae	g__Sphingomonas	s__unclassified_g__Sphingomonas	OTU237	0	0	12	0	0	8	7	47	1	0	75
d__Bacteria	k__norank_d__Bacteria	p__Proteobacteria	c__Gammaproteobacteria	o__Burkholderiales	f__Comamonadaceae	g__Aquabacterium	s__unclassified_g__Aquabacterium	OTU183	0	4	9	0	1	0	27	3	8	56	108
d__Bacteria	k__norank_d__Bacteria	p__Actinobacteriota	c__Coriobacteriia	o__Coriobacteriales	f__Coriobacteriaceae	g__Collinsella	s__Collinsella_aerofaciens	OTU6	0	8	15	2	0	30	20	68	47	14	204
d__Bacteria	k__norank_d__Bacteria	p__Actinobacteriota	c__Actinobacteria	o__unclassified_c__Actinobacteria	f__unclassified_c__Actinobacteria	g__unclassified_c__Actinobacteria	s__unclassified_c__Actinobacteria	OTU46	0	0	11	0	0	0	0	0	0	0	11
d__Bacteria	k__norank_d__Bacteria	p__unclassified_k__norank_d__Bacteria	c__unclassified_k__norank_d__Bacteria	o__unclassified_k__norank_d__Bacteria	f__unclassified_k__norank_d__Bacteria	g__unclassified_k__norank_d__Bacteria	s__unclassified_k__norank_d__Bacteria	OTU448	0	0	0	0	0	0	0	0	0	3	3
d__Bacteria	k__norank_d__Bacteria	p__Bacteroidota	c__Bacteroidia	o__Sphingobacteriales	f__env.OPS_17	g__norank_f__env.OPS_17	s__uncultured_bacterium_g__norank_f__env.OPS_17	OTU269	0	0	0	0	0	0	0	42	0	0	42
d__Bacteria	k__norank_d__Bacteria	p__Proteobacteria	c__Gammaproteobacteria	o__Burkholderiales	f__Neisseriaceae	g__Neisseria	s__unclassified_g__Neisseria	OTU195	0	0	0	0	0	0	35	0	0	0	35
d__Bacteria	k__norank_d__Bacteria	p__Desulfobacterota	c__Desulfuromonadia	o__norank_c__Desulfuromonadia	f__unclassified_o__norank_c__Desulfuromonadia	g__unclassified_o__norank_c__Desulfuromonadia	s__unclassified_o__norank_c__Desulfuromonadia	OTU23	0	11	0	0	0	0	0	0	0	0	11
d__Bacteria	k__norank_d__Bacteria	p__Bacteroidota	c__Bacteroidia	o__Bacteroidales	f__Muribaculaceae	g__norank_f__Muribaculaceae	s__uncultured_bacterium_g__norank_f__Muribaculaceae	OTU98	0	0	0	0	0	18	0	0	0	0	18
d__Bacteria	k__norank_d__Bacteria	p__Methylomirabilota	c__Methylomirabilia	o__Rokubacteriales	f__norank_o__Rokubacteriales	g__norank_f__norank_o__Rokubacteriales	s__uncultured_bacterium_g__norank_f__norank_o__Rokubacteriales	OTU158	0	0	0	0	0	5	14	0	0	0	19
d__Bacteria	k__norank_d__Bacteria	p__Firmicutes	c__Bacilli	o__Thermoactinomycetales	f__Thermoactinomycetaceae	g__Kroppenstedtia	s__uncultured_Kroppenstedtia_sp._g__Kroppenstedtia	OTU114	0	0	0	0	0	14	0	0	0	0	14
d__Bacteria	k__norank_d__Bacteria	p__Proteobacteria	c__Gammaproteobacteria	o__Burkholderiales	f__Rhodocyclaceae	g__Sulfuritalea	s__unclassified_g__Sulfuritalea	OTU268	0	0	0	0	0	0	0	36	0	0	36
d__Bacteria	k__norank_d__Bacteria	p__unclassified_k__norank_d__Bacteria	c__unclassified_k__norank_d__Bacteria	o__unclassified_k__norank_d__Bacteria	f__unclassified_k__norank_d__Bacteria	g__unclassified_k__norank_d__Bacteria	s__unclassified_k__norank_d__Bacteria	OTU435	0	0	0	0	0	0	0	0	0	4	4
d__Bacteria	k__norank_d__Bacteria	p__Firmicutes	c__Clostridia	o__Peptostreptococcales-Tissierellales	f__Peptostreptococcaceae	g__Paraclostridium	s__uncultured_bacterium_g__Paraclostridium	OTU318	0	0	0	0	0	0	0	0	55	0	55
d__Bacteria	k__norank_d__Bacteria	p__Proteobacteria	c__Gammaproteobacteria	o__Burkholderiales	f__Rhodocyclaceae	g__Azospira	s__Azospira_oryzae	OTU254	0	0	0	0	0	0	0	18	0	0	18
d__Bacteria	k__norank_d__Bacteria	p__Proteobacteria	c__Alphaproteobacteria	o__Rhizobiales	f__Beijerinckiaceae	g__Methylobacterium-Methylorubrum	s__unclassified_g__Methylobacterium-Methylorubrum	OTU427	0	0	2	2	0	0	0	0	0	63	67
d__Bacteria	k__norank_d__Bacteria	p__Proteobacteria	c__Gammaproteobacteria	o__Burkholderiales	f__Burkholderiaceae	g__Burkholderia-Caballeronia-Paraburkholderia	s__unclassified_g__Burkholderia-Caballeronia-Paraburkholderia	OTU141	1	0	7	0	0	1	4	13	0	7	33
d__Bacteria	k__norank_d__Bacteria	p__Bacteroidota	c__Bacteroidia	o__Chitinophagales	f__Chitinophagaceae	g__Taibaiella	s__unclassified_g__Taibaiella	OTU47	0	0	11	0	0	0	0	0	0	0	11
d__Bacteria	k__norank_d__Bacteria	p__Firmicutes	c__Clostridia	o__Clostridia_UCG-014	f__norank_o__Clostridia_UCG-014	g__norank_f__norank_o__Clostridia_UCG-014	s__gut_metagenome_g__norank_f__norank_o__Clostridia_UCG-014	OTU415	0	0	0	0	0	0	0	0	0	10	10
d__Bacteria	k__norank_d__Bacteria	p__Firmicutes	c__Clostridia	o__Clostridiales	f__Clostridiaceae	g__Clostridium_sensu_stricto_1	s__Clostridium_perfringens_g__Clostridium_sensu_stricto_1	OTU416	0	0	0	0	0	0	0	0	0	5	5
d__Bacteria	k__norank_d__Bacteria	p__Bacteroidota	c__Bacteroidia	o__Bacteroidales	f__Rikenellaceae	g__Alistipes	s__Alistipes_obesi	OTU217	0	0	0	0	0	0	0	9	0	0	9
d__Bacteria	k__norank_d__Bacteria	p__Actinobacteriota	c__Actinobacteria	o__Micrococcales	f__Micrococcaceae	g__Arthrobacter	s__unclassified_g__Arthrobacter	OTU326	0	0	0	1	0	5	0	12	37	1	56
d__Bacteria	k__norank_d__Bacteria	p__Proteobacteria	c__Alphaproteobacteria	o__Rhizobiales	f__Beijerinckiaceae	g__Microvirga	s__unclassified_g__Microvirga	OTU148	0	0	0	0	0	0	14	0	0	7	21
d__Bacteria	k__norank_d__Bacteria	p__Firmicutes	c__Bacilli	o__Erysipelotrichales	f__Erysipelotrichaceae	g__Holdemanella	s__uncultured_bacterium_g__Holdemanella	OTU302	0	0	0	0	0	0	0	3	0	0	3
d__Bacteria	k__norank_d__Bacteria	p__Actinobacteriota	c__Actinobacteria	o__Corynebacteriales	f__Corynebacteriaceae	g__Corynebacterium	s__Corynebacterium_massiliense	OTU193	0	0	0	0	0	0	7	0	0	0	7
d__Bacteria	k__norank_d__Bacteria	p__Firmicutes	c__Clostridia	o__Peptostreptococcales-Tissierellales	f__norank_o__Peptostreptococcales-Tissierellales	g__Parvimonas	s__uncultured_bacterium_g__Parvimonas	OTU333	0	0	0	0	0	0	0	0	34	0	34
d__Bacteria	k__norank_d__Bacteria	p__unclassified_k__norank_d__Bacteria	c__unclassified_k__norank_d__Bacteria	o__unclassified_k__norank_d__Bacteria	f__unclassified_k__norank_d__Bacteria	g__unclassified_k__norank_d__Bacteria	s__unclassified_k__norank_d__Bacteria	OTU272	0	0	0	0	0	0	0	5	0	0	5
d__Bacteria	k__norank_d__Bacteria	p__Firmicutes	c__Clostridia	o__Peptostreptococcales-Tissierellales	f__norank_o__Peptostreptococcales-Tissierellales	g__Tepidimicrobium	s__unclassified_g__Tepidimicrobium	OTU135	0	0	0	0	0	7	0	0	0	0	7
d__Bacteria	k__norank_d__Bacteria	p__Actinobacteriota	c__Actinobacteria	o__Propionibacteriales	f__Nocardioidaceae	g__Nocardioides	s__metagenome_g__Nocardioides	OTU97	0	0	0	0	0	7	0	0	0	0	7
d__Bacteria	k__norank_d__Bacteria	p__Actinobacteriota	c__Actinobacteria	o__Frankiales	f__Acidothermaceae	g__Acidothermus	s__uncultured_soil_bacterium_g__Acidothermus	OTU367	0	0	0	0	0	0	0	28	84	0	112
d__Bacteria	k__norank_d__Bacteria	p__Firmicutes	c__Clostridia	o__Oscillospirales	f__Eubacterium_coprostanoligenes_group	g__norank_f__Eubacterium_coprostanoligenes_group	s__gut_metagenome_g__norank_f__Eubacterium_coprostanoligenes_group	OTU281	0	0	0	0	0	0	0	34	0	0	34
d__Bacteria	k__norank_d__Bacteria	p__Firmicutes	c__Clostridia	o__Lachnospirales	f__Lachnospiraceae	g__Blautia	s__unclassified_g__Blautia	OTU149	0	0	0	0	0	24	20	81	48	1	174
d__Bacteria	k__norank_d__Bacteria	p__Proteobacteria	c__Gammaproteobacteria	o__Pseudomonadales	f__Moraxellaceae	g__Enhydrobacter	s__Moraxella_osloensis_g__Enhydrobacter	OTU117	0	0	0	0	0	5	0	0	0	0	5
d__Bacteria	k__norank_d__Bacteria	p__Firmicutes	c__Bacilli	o__Lactobacillales	f__Lactobacillaceae	g__Lactobacillus	s__uncultured_Lactobacillus_sp._g__Lactobacillus	OTU42	5	9	164	3	0	215	394	863	113	285	2051
d__Bacteria	k__norank_d__Bacteria	p__Patescibacteria	c__Saccharimonadia	o__Saccharimonadales	f__Saccharimonadaceae	g__Candidatus_Saccharimonas	s__uncultured_rumen_bacterium_g__Candidatus_Saccharimonas	OTU270	0	0	0	0	0	0	0	4	0	0	4
d__Bacteria	k__norank_d__Bacteria	p__Firmicutes	c__Negativicutes	o__Veillonellales-Selenomonadales	f__Selenomonadaceae	g__Megamonas	s__uncultured_bacterium_g__Megamonas	OTU208	0	0	0	0	0	0	100	0	0	8	108
d__Bacteria	k__norank_d__Bacteria	p__Proteobacteria	c__Gammaproteobacteria	o__Xanthomonadales	f__Xanthomonadaceae	g__Luteimonas	s__Xanthomonas_sp._NBRC_14591	OTU57	0	0	1	1	4	5	0	16	0	0	27
d__Bacteria	k__norank_d__Bacteria	p__Acidobacteriota	c__Thermoanaerobaculia	o__Thermoanaerobaculales	f__Thermoanaerobaculaceae	g__TPD-58	s__uncultured_Desulfuromonas_sp._g__TPD-58	OTU308	0	0	0	0	0	0	0	2	0	0	2
d__Bacteria	k__norank_d__Bacteria	p__Firmicutes	c__Clostridia	o__Lachnospirales	f__Lachnospiraceae	g__GCA-900066575	s__uncultured_bacterium_g__GCA-900066575	OTU443	0	0	0	0	0	0	0	0	0	6	6
d__Bacteria	k__norank_d__Bacteria	p__Firmicutes	c__Bacilli	o__Bacillales	f__Planococcaceae	g__Planococcus	s__unclassified_g__Planococcus	OTU353	0	0	0	0	0	0	0	0	40	0	40
d__Bacteria	k__norank_d__Bacteria	p__Actinobacteriota	c__Actinobacteria	o__Corynebacteriales	f__Nocardiaceae	g__Rhodococcus	s__Rhodococcus_fascians	OTU20	0	28	5	9	0	0	0	0	0	0	42
d__Bacteria	k__norank_d__Bacteria	p__Acidobacteriota	c__Acidobacteriae	o__Acidobacteriales	f__Koribacteraceae	g__Candidatus_Koribacter	s__uncultured_bacterium_g__Candidatus_Koribacter	OTU321	0	0	0	0	0	0	0	0	4	0	4
d__Bacteria	k__norank_d__Bacteria	p__Chloroflexi	c__Anaerolineae	o__Caldilineales	f__Caldilineaceae	g__norank_f__Caldilineaceae	s__uncultured_bacterium_g__norank_f__Caldilineaceae	OTU306	0	0	0	0	0	0	0	47	0	0	47
d__Bacteria	k__norank_d__Bacteria	p__Deinococcota	c__Deinococci	o__Thermales	f__Thermaceae	g__Thermus	s__Thermus_sp._g__Thermus	OTU438	0	0	9	0	0	0	0	0	0	27	36
d__Bacteria	k__norank_d__Bacteria	p__Actinobacteriota	c__Actinobacteria	o__Propionibacteriales	f__Propionibacteriaceae	g__Luteococcus	s__unclassified_g__Luteococcus	OTU377	0	0	0	0	0	0	0	0	67	0	67
d__Bacteria	k__norank_d__Bacteria	p__Proteobacteria	c__unclassified_p__Proteobacteria	o__unclassified_p__Proteobacteria	f__unclassified_p__Proteobacteria	g__unclassified_p__Proteobacteria	s__unclassified_p__Proteobacteria	OTU454	0	0	0	0	0	0	0	0	0	21	21
d__Bacteria	k__norank_d__Bacteria	p__Chloroflexi	c__Anaerolineae	o__RBG-13-54-9	f__norank_o__RBG-13-54-9	g__norank_f__norank_o__RBG-13-54-9	s__unclassified_g__norank_f__norank_o__RBG-13-54-9	OTU403	0	0	0	0	0	0	0	0	0	41	41
d__Bacteria	k__norank_d__Bacteria	p__Firmicutes	c__Bacilli	o__Lactobacillales	f__unclassified_o__Lactobacillales	g__unclassified_o__Lactobacillales	s__unclassified_o__Lactobacillales	OTU384	0	0	0	0	0	0	0	0	0	8	8
d__Bacteria	k__norank_d__Bacteria	p__Proteobacteria	c__Alphaproteobacteria	o__Rhizobiales	f__Xanthobacteraceae	g__Xanthobacter	s__uncultured_Xanthobacter_sp.	OTU247	0	0	0	0	0	0	0	37	0	0	37
d__Bacteria	k__norank_d__Bacteria	p__Proteobacteria	c__Alphaproteobacteria	o__Rickettsiales	f__Rickettsiaceae	g__Rickettsia	s__unclassified_g__Rickettsia	OTU422	0	0	0	0	0	0	0	0	0	11	11
d__Bacteria	k__norank_d__Bacteria	p__Bacteroidota	c__Bacteroidia	o__Bacteroidales	f__Prevotellaceae	g__Prevotellaceae_UCG-001	s__uncultured_bacterium_g__Prevotellaceae_UCG-001	OTU315	0	0	0	0	0	0	0	0	12	0	12
d__Bacteria	k__norank_d__Bacteria	p__Proteobacteria	c__Alphaproteobacteria	o__Rickettsiales	f__Mitochondria	g__norank_f__Mitochondria	s__unclassified_g__norank_f__Mitochondria	OTU404	0	0	0	0	0	0	0	0	0	4	4
d__Bacteria	k__norank_d__Bacteria	p__Proteobacteria	c__Gammaproteobacteria	o__Pseudomonadales	f__Moraxellaceae	g__Psychrobacter	s__unclassified_g__Psychrobacter	OTU35	0	0	22	0	0	0	0	0	0	0	22
d__Bacteria	k__norank_d__Bacteria	p__Planctomycetota	c__Planctomycetes	o__Gemmatales	f__Gemmataceae	g__norank_f__Gemmataceae	s__uncultured_bacterium_g__norank_f__Gemmataceae	OTU274	0	0	0	0	0	0	0	23	0	0	23
d__Bacteria	k__norank_d__Bacteria	p__Actinobacteriota	c__Actinobacteria	o__Actinomycetales	f__Actinomycetaceae	g__Actinomyces	s__unclassified_g__Actinomyces	OTU179	0	0	0	0	0	0	12	0	0	0	12
d__Bacteria	k__norank_d__Bacteria	p__unclassified_k__norank_d__Bacteria	c__unclassified_k__norank_d__Bacteria	o__unclassified_k__norank_d__Bacteria	f__unclassified_k__norank_d__Bacteria	g__unclassified_k__norank_d__Bacteria	s__unclassified_k__norank_d__Bacteria	OTU440	0	0	0	0	0	0	0	0	0	12	12
d__Bacteria	k__norank_d__Bacteria	p__Firmicutes	c__Clostridia	o__Oscillospirales	f__Oscillospiraceae	g__Colidextribacter	s__uncultured_bacterium_g__Colidextribacter	OTU220	0	0	0	0	0	0	0	18	0	0	18
d__Bacteria	k__norank_d__Bacteria	p__Actinobacteriota	c__Actinobacteria	o__Micromonosporales	f__Micromonosporaceae	g__norank_f__Micromonosporaceae	s__unclassified_g__norank_f__Micromonosporaceae	OTU361	0	0	0	0	0	0	0	0	31	0	31
d__Bacteria	k__norank_d__Bacteria	p__Actinobacteriota	c__Actinobacteria	o__Corynebacteriales	f__Corynebacteriaceae	g__Corynebacterium	s__unclassified_g__Corynebacterium	OTU174	0	0	0	0	0	0	13	0	0	0	13
d__Bacteria	k__norank_d__Bacteria	p__Bacteroidota	c__Bacteroidia	o__Bacteroidales	f__Bacteroidaceae	g__Bacteroides	s__Bacteroides_thetaiotaomicron	OTU218	0	0	0	0	0	0	0	10	0	2	12
d__Bacteria	k__norank_d__Bacteria	p__Deinococcota	c__Deinococci	o__Thermales	f__Thermaceae	g__Thermus	s__unclassified_g__Thermus	OTU69	0	7	0	0	0	72	149	175	0	29	432
d__Bacteria	k__norank_d__Bacteria	p__Firmicutes	c__Bacilli	o__Lactobacillales	f__Lactobacillaceae	g__Lactobacillus	s__Lactobacillus_senioris	OTU188	112	16	42	26	161	0	61	0	54	0	472
d__Bacteria	k__norank_d__Bacteria	p__unclassified_k__norank_d__Bacteria	c__unclassified_k__norank_d__Bacteria	o__unclassified_k__norank_d__Bacteria	f__unclassified_k__norank_d__Bacteria	g__unclassified_k__norank_d__Bacteria	s__unclassified_k__norank_d__Bacteria	OTU123	0	0	0	0	0	3	0	1	0	0	4
d__Bacteria	k__norank_d__Bacteria	p__Proteobacteria	c__Gammaproteobacteria	o__Burkholderiales	f__Comamonadaceae	g__Delftia	s__Delftia_tsuruhatensis	OTU115	17	449	425	0	4	1211	1879	2077	1309	1550	8921
d__Bacteria	k__norank_d__Bacteria	p__Proteobacteria	c__Gammaproteobacteria	o__Legionellales	f__Legionellaceae	g__Legionella	s__unclassified_g__Legionella	OTU18	0	4	0	0	0	0	0	0	0	0	4
d__Bacteria	k__norank_d__Bacteria	p__Actinobacteriota	c__Thermoleophilia	o__Solirubrobacterales	f__Solirubrobacteraceae	g__Solirubrobacter	s__metagenome_g__Solirubrobacter	OTU204	0	0	0	0	0	0	7	0	0	0	7
d__Bacteria	k__norank_d__Bacteria	p__Firmicutes	c__Bacilli	o__Paenibacillales	f__Paenibacillaceae	g__Paenibacillus	s__Paenibacillus_sp._JSC-P2-212-7	OTU324	0	0	0	0	0	0	0	0	82	0	82
d__Bacteria	k__norank_d__Bacteria	p__Actinobacteriota	c__Actinobacteria	o__Micrococcales	f__Cellulomonadaceae	g__Cellulomonas	s__uncultured_bacterium_g__Cellulomonas	OTU239	0	0	0	0	0	0	0	42	0	0	42
d__Bacteria	k__norank_d__Bacteria	p__Proteobacteria	c__Gammaproteobacteria	o__Pseudomonadales	f__Pseudomonadaceae	g__Pseudomonas	s__unclassified_g__Pseudomonas	OTU36	0	0	12	0	0	0	0	0	0	0	12
d__Bacteria	k__norank_d__Bacteria	p__Firmicutes	c__Bacilli	o__Lactobacillales	f__Streptococcaceae	g__Streptococcus	s__Streptococcus_agalactiae	OTU82	0	0	0	0	0	10	0	0	0	0	10
d__Bacteria	k__norank_d__Bacteria	p__Proteobacteria	c__Alphaproteobacteria	o__Caulobacterales	f__Caulobacteraceae	g__Caulobacter	s__unclassified_g__Caulobacter	OTU433	0	0	0	0	0	0	0	0	0	19	19
d__Bacteria	k__norank_d__Bacteria	p__Firmicutes	c__Clostridia	o__Lachnospirales	f__Lachnospiraceae	g__Tyzzerella	s__unclassified_g__Tyzzerella	OTU198	0	0	0	0	0	0	12	0	3	0	15
d__Bacteria	k__norank_d__Bacteria	p__Proteobacteria	c__Gammaproteobacteria	o__Pseudomonadales	f__Moraxellaceae	g__Acinetobacter	s__Acinetobacter_johnsonii	OTU134	25	198	196	12	29	399	792	1578	642	710	4581
d__Bacteria	k__norank_d__Bacteria	p__Bdellovibrionota	c__Bdellovibrionia	o__Bdellovibrionales	f__Bdellovibrionaceae	g__Bdellovibrio	s__Bdellovibrio_bacteriovorus	OTU173	0	0	0	0	0	1	30	0	0	24	55
d__Bacteria	k__norank_d__Bacteria	p__Actinobacteriota	c__Actinobacteria	o__Pseudonocardiales	f__Pseudonocardiaceae	g__Pseudonocardia	s__unclassified_g__Pseudonocardia	OTU402	0	0	0	0	0	0	0	0	0	3	3
d__Bacteria	k__norank_d__Bacteria	p__Proteobacteria	c__Alphaproteobacteria	o__Rickettsiales	f__Mitochondria	g__norank_f__Mitochondria	s__unclassified_g__norank_f__Mitochondria	OTU446	0	0	0	0	0	0	0	0	0	5	5
d__Bacteria	k__norank_d__Bacteria	p__Proteobacteria	c__Gammaproteobacteria	o__Alteromonadales	f__Shewanellaceae	g__Shewanella	s__Shewanella_putrefaciens	OTU352	0	0	0	0	3	5	0	25	17	15	65
d__Bacteria	k__norank_d__Bacteria	p__Proteobacteria	c__Gammaproteobacteria	o__Vibrionales	f__Vibrionaceae	g__Vibrio	s__Vibrio_campbellii	OTU344	0	0	0	0	0	4	2	0	20	3	29
d__Bacteria	k__norank_d__Bacteria	p__Firmicutes	c__Bacilli	o__Lactobacillales	f__Lactobacillaceae	g__Lactobacillus	s__Lactobacillus_fermentum	OTU355	0	0	0	0	0	0	0	0	60	0	60
d__Bacteria	k__norank_d__Bacteria	p__Proteobacteria	c__Gammaproteobacteria	o__Burkholderiales	f__Comamonadaceae	g__unclassified_f__Comamonadaceae	s__unclassified_f__Comamonadaceae	OTU215	0	5	21	0	0	0	15	2	0	0	43
d__Bacteria	k__norank_d__Bacteria	p__Proteobacteria	c__Gammaproteobacteria	o__Burkholderiales	f__Burkholderiaceae	g__Cupriavidus	s__Cupriavidus_pauculus	OTU399	0	0	0	0	0	0	0	0	0	17	17
d__Bacteria	k__norank_d__Bacteria	p__Gemmatimonadota	c__Gemmatimonadetes	o__Gemmatimonadales	f__Gemmatimonadaceae	g__norank_f__Gemmatimonadaceae	s__uncultured_bacterium_contig00007	OTU279	0	0	0	0	0	0	0	47	0	0	47
d__Bacteria	k__norank_d__Bacteria	p__Actinobacteriota	c__Actinobacteria	o__Corynebacteriales	f__Corynebacteriaceae	g__Corynebacterium	s__Corynebacterium_doosanense_CAU_212__DSM_45436	OTU111	0	0	0	0	0	25	0	0	0	0	25
d__Bacteria	k__norank_d__Bacteria	p__Proteobacteria	c__Gammaproteobacteria	o__Pasteurellales	f__Pasteurellaceae	g__Aggregatibacter	s__Aggregatibacter_segnis	OTU155	0	0	0	0	0	0	3	0	0	0	3
d__Bacteria	k__norank_d__Bacteria	p__Firmicutes	c__Bacilli	o__Lactobacillales	f__Leuconostocaceae	g__Weissella	s__Weissella_paramesenteroides	OTU25	64	418	257	135	727	84	121	178	50	59	2093
d__Bacteria	k__norank_d__Bacteria	p__Firmicutes	c__Thermoanaerobacteria	o__Thermoanaerobacterales	f__Family_III	g__Thermoanaerobacterium	s__unclassified_g__Thermoanaerobacterium	OTU110	0	0	0	0	0	15	0	0	0	0	15
d__Bacteria	k__norank_d__Bacteria	p__Proteobacteria	c__Gammaproteobacteria	o__Alteromonadales	f__Alteromonadaceae	g__Rheinheimera	s__Pararheinheimera_chironomi	OTU132	0	0	0	0	0	2	0	0	0	0	2
d__Bacteria	k__norank_d__Bacteria	p__Firmicutes	c__Bacilli	o__Bacillales	f__Bacillaceae	g__Bacillus	s__Bacillus_anthracis_g__Bacillus	OTU284	0	0	0	0	0	0	0	3	0	0	3
d__Bacteria	k__norank_d__Bacteria	p__Firmicutes	c__Bacilli	o__Bacillales	f__Bacillaceae	g__Pseudogracilibacillus	s__unclassified_g__Pseudogracilibacillus	OTU421	0	0	0	0	0	0	0	0	0	7	7
d__Bacteria	k__norank_d__Bacteria	p__Firmicutes	c__Bacilli	o__Lactobacillales	f__Carnobacteriaceae	g__Atopostipes	s__uncultured_bacterium_g__Atopostipes	OTU291	0	0	0	0	0	0	0	5	0	0	5
d__Bacteria	k__norank_d__Bacteria	p__Bacteroidota	c__Bacteroidia	o__Bacteroidales	f__Tannerellaceae	g__unclassified_f__Tannerellaceae	s__unclassified_f__Tannerellaceae	OTU372	0	0	0	0	0	0	0	0	3	0	3
d__Bacteria	k__norank_d__Bacteria	p__Bacteroidota	c__Bacteroidia	o__Flavobacteriales	f__Flavobacteriaceae	g__Flavobacterium	s__Flavobacterium_sp._HYN0059	OTU294	0	1	10	0	0	11	0	17	1	0	40
d__Bacteria	k__norank_d__Bacteria	p__Proteobacteria	c__Gammaproteobacteria	o__Burkholderiales	f__Burkholderiaceae	g__Burkholderia-Caballeronia-Paraburkholderia	s__Paraburkholderia_caledonica	OTU66	1	8	28	9	6	17	12	0	2	0	83
d__Bacteria	k__norank_d__Bacteria	p__Firmicutes	c__Clostridia	o__Lachnospirales	f__Lachnospiraceae	g__Eubacterium_hallii_group	s__unclassified_g__Eubacterium_hallii_group	OTU256	0	18	0	0	0	22	0	63	26	0	129
d__Bacteria	k__norank_d__Bacteria	p__Bacteroidota	c__Bacteroidia	o__Bacteroidales	f__Rikenellaceae	g__Rikenellaceae_RC9_gut_group	s__uncultured_rumen_bacterium_g__Rikenellaceae_RC9_gut_group	OTU129	0	0	0	0	0	10	0	0	0	0	10
d__Bacteria	k__norank_d__Bacteria	p__Firmicutes	c__Clostridia	o__Oscillospirales	f__Oscillospiraceae	g__UCG-002	s__unclassified_g__UCG-002	OTU312	0	0	0	0	0	0	0	25	0	0	25
d__Bacteria	k__norank_d__Bacteria	p__Firmicutes	c__Symbiobacteriia	o__Symbiobacteriales	f__norank_o__Symbiobacteriales	g__Caldinitratiruptor	s__unclassified_g__Caldinitratiruptor	OTU362	0	0	0	0	0	0	0	0	12	0	12
d__Bacteria	k__norank_d__Bacteria	p__Bacteroidota	c__Bacteroidia	o__Flavobacteriales	f__Crocinitomicaceae	g__Fluviicola	s__uncultured_Fluviicola_sp._g__Fluviicola	OTU130	0	0	17	0	0	18	0	1	0	0	36
d__Bacteria	k__norank_d__Bacteria	p__Firmicutes	c__Clostridia	o__Lachnospirales	f__Lachnospiraceae	g__unclassified_f__Lachnospiraceae	s__unclassified_f__Lachnospiraceae	OTU436	0	0	0	0	0	0	0	0	0	11	11
d__Bacteria	k__norank_d__Bacteria	p__unclassified_k__norank_d__Bacteria	c__unclassified_k__norank_d__Bacteria	o__unclassified_k__norank_d__Bacteria	f__unclassified_k__norank_d__Bacteria	g__unclassified_k__norank_d__Bacteria	s__unclassified_k__norank_d__Bacteria	OTU137	0	0	0	0	0	17	0	0	3	0	20
d__Bacteria	k__norank_d__Bacteria	p__Firmicutes	c__Bacilli	o__Bacillales	f__Bacillaceae	g__Geobacillus	s__unclassified_g__Geobacillus	OTU223	0	0	0	0	0	13	0	9	0	0	22
d__Bacteria	k__norank_d__Bacteria	p__unclassified_k__norank_d__Bacteria	c__unclassified_k__norank_d__Bacteria	o__unclassified_k__norank_d__Bacteria	f__unclassified_k__norank_d__Bacteria	g__unclassified_k__norank_d__Bacteria	s__unclassified_k__norank_d__Bacteria	OTU413	0	0	0	0	0	0	0	0	0	18	18
d__Bacteria	k__norank_d__Bacteria	p__Proteobacteria	c__Gammaproteobacteria	o__Legionellales	f__Legionellaceae	g__Legionella	s__unclassified_g__Legionella	OTU83	0	0	0	0	0	6	0	0	0	0	6
d__Bacteria	k__norank_d__Bacteria	p__Actinobacteriota	c__Actinobacteria	o__Bifidobacteriales	f__Bifidobacteriaceae	g__Bifidobacterium	s__unclassified_g__Bifidobacterium	OTU160	0	0	0	0	0	0	5	0	0	0	5
d__Bacteria	k__norank_d__Bacteria	p__Acidobacteriota	c__Vicinamibacteria	o__Vicinamibacterales	f__norank_o__Vicinamibacterales	g__norank_f__norank_o__Vicinamibacterales	s__uncultured_bacterium_259	OTU156	0	0	0	0	0	0	48	0	0	0	48
d__Bacteria	k__norank_d__Bacteria	p__Proteobacteria	c__Gammaproteobacteria	o__Pseudomonadales	f__Pseudomonadaceae	g__Pseudomonas	s__Pseudomonas_stutzeri_DSM_10701	OTU350	1	25	52	16	5	45	70	117	78	308	717
d__Bacteria	k__norank_d__Bacteria	p__Proteobacteria	c__Gammaproteobacteria	o__Burkholderiales	f__Burkholderiaceae	g__Burkholderia-Caballeronia-Paraburkholderia	s__Paraburkholderia_ferrariae	OTU33	0	0	17	0	0	0	0	0	0	0	17
d__Bacteria	k__norank_d__Bacteria	p__Marinimicrobia_SAR406_clade	c__norank_p__Marinimicrobia_SAR406_clade	o__norank_c__norank_p__Marinimicrobia_SAR406_clade	f__norank_o__norank_c__norank_p__Marinimicrobia_SAR406_clade	g__norank_f__norank_o__norank_c__norank_p__Marinimicrobia_SAR406_clade	s__marine_metagenome_g__norank_f__norank_o__norank_c__norank_p__Marinimicrobia_SAR406_clade	OTU9	0	11	0	0	0	0	0	0	0	0	11
d__Bacteria	k__norank_d__Bacteria	p__Chloroflexi	c__Chloroflexia	o__Thermomicrobiales	f__JG30-KF-CM45	g__norank_f__JG30-KF-CM45	s__uncultured_bacterium_g__norank_f__JG30-KF-CM45	OTU41	0	0	32	0	0	0	0	0	0	0	32
d__Bacteria	k__norank_d__Bacteria	p__Firmicutes	c__Bacilli	o__Bacillales	f__Bacillaceae	g__Bacillus	s__Bacillus_niabensis	OTU85	0	0	0	0	0	6	0	0	9	0	15
d__Bacteria	k__norank_d__Bacteria	p__Firmicutes	c__Bacilli	o__Erysipelotrichales	f__Erysipelotrichaceae	g__Turicibacter	s__Turicibacter_sp._H121	OTU50	0	0	13	2	0	0	0	0	0	0	15
d__Bacteria	k__norank_d__Bacteria	p__Bacteroidota	c__Bacteroidia	o__Bacteroidales	f__Muribaculaceae	g__norank_f__Muribaculaceae	s__uncultured_bacterium_g__norank_f__Muribaculaceae	OTU366	0	0	0	0	0	0	0	0	3	0	3
d__Bacteria	k__norank_d__Bacteria	p__unclassified_k__norank_d__Bacteria	c__unclassified_k__norank_d__Bacteria	o__unclassified_k__norank_d__Bacteria	f__unclassified_k__norank_d__Bacteria	g__unclassified_k__norank_d__Bacteria	s__unclassified_k__norank_d__Bacteria	OTU442	0	0	0	0	0	0	0	0	0	6	6
d__Bacteria	k__norank_d__Bacteria	p__Proteobacteria	c__unclassified_p__Proteobacteria	o__unclassified_p__Proteobacteria	f__unclassified_p__Proteobacteria	g__unclassified_p__Proteobacteria	s__unclassified_p__Proteobacteria	OTU381	0	0	0	0	0	0	0	0	0	19	19
d__Bacteria	k__norank_d__Bacteria	p__Bacteroidota	c__Bacteroidia	o__Bacteroidales	f__Muribaculaceae	g__norank_f__Muribaculaceae	s__unclassified_g__norank_f__Muribaculaceae	OTU92	0	0	0	0	0	9	0	0	0	0	9
d__Bacteria	k__norank_d__Bacteria	p__Proteobacteria	c__Gammaproteobacteria	o__Burkholderiales	f__Burkholderiaceae	g__Ralstonia	s__Ralstonia_pickettii	OTU64	13	260	171	26	49	0	0	7	4	0	530
d__Bacteria	k__norank_d__Bacteria	p__Firmicutes	c__Clostridia	o__norank_c__Clostridia	f__Hungateiclostridiaceae	g__Thermoclostridium	s__uncultured_bacterium_g__Thermoclostridium	OTU74	0	0	0	0	0	27	0	0	0	0	27
d__Bacteria	k__norank_d__Bacteria	p__Bacteroidota	c__Bacteroidia	o__Sphingobacteriales	f__Sphingobacteriaceae	g__Sphingobacterium	s__Sphingobacterium_kyonggiense	OTU13	0	6	0	0	0	2	0	0	0	0	8
d__Bacteria	k__norank_d__Bacteria	p__Bacteroidota	c__Bacteroidia	o__Bacteroidales	f__Bacteroidaceae	g__Bacteroides	s__Bacteroides_cellulosilyticus	OTU368	0	0	0	0	0	0	0	0	11	0	11
d__Bacteria	k__norank_d__Bacteria	p__Gemmatimonadota	c__Longimicrobia	o__Longimicrobiales	f__Longimicrobiaceae	g__norank_f__Longimicrobiaceae	s__uncultured_bacterium_g__norank_f__Longimicrobiaceae	OTU434	0	0	0	0	0	0	0	0	0	6	6
d__Bacteria	k__norank_d__Bacteria	p__Bacteroidota	c__Bacteroidia	o__Bacteroidales	f__Bacteroidaceae	g__Bacteroides	s__Bacteroides_barnesiae	OTU29	0	0	5	0	0	0	0	0	0	0	5
d__Bacteria	k__norank_d__Bacteria	p__Gemmatimonadota	c__Gemmatimonadetes	o__Gemmatimonadales	f__Gemmatimonadaceae	g__Roseisolibacter	s__uncultured_bacterium_g__Roseisolibacter	OTU116	0	0	0	0	0	9	0	0	0	0	9
d__Bacteria	k__norank_d__Bacteria	p__Myxococcota	c__Myxococcia	o__Myxococcales	f__Anaeromyxobacteraceae	g__Anaeromyxobacter	s__unclassified_g__Anaeromyxobacter	OTU437	0	0	0	0	0	0	0	0	0	29	29
d__Bacteria	k__norank_d__Bacteria	p__Firmicutes	c__Clostridia	o__Eubacteriales	f__Eubacteriaceae	g__Eubacterium	s__Eubacterium_limosum	OTU144	0	0	0	0	0	0	26	0	0	0	26
d__Bacteria	k__norank_d__Bacteria	p__Proteobacteria	c__Alphaproteobacteria	o__Acetobacterales	f__Acetobacteraceae	g__Roseomonas	s__Roseomonas_gilardii	OTU131	0	0	0	0	0	12	0	0	0	0	12
d__Bacteria	k__norank_d__Bacteria	p__Actinobacteriota	c__Actinobacteria	o__Streptomycetales	f__Streptomycetaceae	g__Streptomyces	s__Streptomyces_albidoflavus_g__Streptomyces	OTU375	4	0	0	0	0	0	0	0	40	0	44
d__Bacteria	k__norank_d__Bacteria	p__Bacteroidota	c__Bacteroidia	o__Cytophagales	f__Hymenobacteraceae	g__Hymenobacter	s__unclassified_g__Hymenobacter	OTU78	0	0	0	0	0	19	0	0	0	0	19
d__Bacteria	k__norank_d__Bacteria	p__Cyanobacteria	c__Cyanobacteriia	o__Synechococcales	f__Cyanobiaceae	g__Prochlorococcus_MIT9313	s__uncultured_bacterium_g__Prochlorococcus_MIT9313	OTU10	0	33	0	0	0	0	0	0	0	0	33
d__Bacteria	k__norank_d__Bacteria	p__Proteobacteria	c__Gammaproteobacteria	o__Alteromonadales	f__Alteromonadaceae	g__Rheinheimera	s__uncultured_bacterium_g__Rheinheimera	OTU244	0	0	0	0	0	2	0	27	0	13	42
d__Bacteria	k__norank_d__Bacteria	p__Proteobacteria	c__Gammaproteobacteria	o__Pseudomonadales	f__Moraxellaceae	g__Acinetobacter	s__Acinetobacter_lwoffii	OTU452	0	31	18	5	6	31	67	161	45	113	477
d__Bacteria	k__norank_d__Bacteria	p__unclassified_k__norank_d__Bacteria	c__unclassified_k__norank_d__Bacteria	o__unclassified_k__norank_d__Bacteria	f__unclassified_k__norank_d__Bacteria	g__unclassified_k__norank_d__Bacteria	s__unclassified_k__norank_d__Bacteria	OTU428	0	0	0	0	0	0	0	0	0	2	2
d__Bacteria	k__norank_d__Bacteria	p__Proteobacteria	c__Alphaproteobacteria	o__Dongiales	f__Dongiaceae	g__Dongia	s__uncultured_bacterium_g__Dongia	OTU147	0	0	0	0	0	0	40	0	0	2	42
d__Bacteria	k__norank_d__Bacteria	p__Proteobacteria	c__Gammaproteobacteria	o__Oceanospirillales	f__Halomonadaceae	g__Halomonas	s__Halomonas_cupida	OTU209	0	0	0	0	0	0	50	0	0	0	50
d__Bacteria	k__norank_d__Bacteria	p__Firmicutes	c__Clostridia	o__Oscillospirales	f__Oscillospiraceae	g__norank_f__Oscillospiraceae	s__unclassified_g__norank_f__Oscillospiraceae	OTU231	0	0	0	0	0	0	0	24	0	0	24
d__Bacteria	k__norank_d__Bacteria	p__Firmicutes	c__Clostridia	o__Peptostreptococcales-Tissierellales	f__Fusibacteraceae	g__Fusibacter	s__unclassified_g__Fusibacter	OTU329	0	0	0	0	0	0	0	0	32	0	32
d__Bacteria	k__norank_d__Bacteria	p__Actinobacteriota	c__MB-A2-108	o__norank_c__MB-A2-108	f__norank_o__norank_c__MB-A2-108	g__norank_f__norank_o__norank_c__MB-A2-108	s__unclassified_g__norank_f__norank_o__norank_c__MB-A2-108	OTU103	0	0	0	0	0	43	0	0	0	0	43
d__Bacteria	k__norank_d__Bacteria	p__unclassified_k__norank_d__Bacteria	c__unclassified_k__norank_d__Bacteria	o__unclassified_k__norank_d__Bacteria	f__unclassified_k__norank_d__Bacteria	g__unclassified_k__norank_d__Bacteria	s__unclassified_k__norank_d__Bacteria	OTU453	0	0	0	0	0	0	0	0	0	2	2
d__Bacteria	k__norank_d__Bacteria	p__unclassified_k__norank_d__Bacteria	c__unclassified_k__norank_d__Bacteria	o__unclassified_k__norank_d__Bacteria	f__unclassified_k__norank_d__Bacteria	g__unclassified_k__norank_d__Bacteria	s__unclassified_k__norank_d__Bacteria	OTU389	0	0	0	0	0	0	0	0	0	27	27
d__Bacteria	k__norank_d__Bacteria	p__Proteobacteria	c__Alphaproteobacteria	o__Rhizobiales	f__Beijerinckiaceae	g__Methylobacterium-Methylorubrum	s__unclassified_g__Methylobacterium-Methylorubrum	OTU405	0	0	0	0	0	0	0	0	0	11	11
d__Bacteria	k__norank_d__Bacteria	p__Proteobacteria	c__Alphaproteobacteria	o__Rickettsiales	f__SM2D12	g__norank_f__SM2D12	s__metagenome_g__norank_f__SM2D12	OTU146	0	0	0	0	0	0	8	0	0	0	8
d__Bacteria	k__norank_d__Bacteria	p__Firmicutes	c__Bacilli	o__Lactobacillales	f__Lactobacillaceae	g__Lactobacillus	s__unclassified_g__Lactobacillus	OTU60	0	0	0	0	2	0	0	0	0	0	2
d__Bacteria	k__norank_d__Bacteria	p__Firmicutes	c__Clostridia	o__Clostridia_UCG-014	f__norank_o__Clostridia_UCG-014	g__norank_f__norank_o__Clostridia_UCG-014	s__uncultured_bacterium_g__norank_f__norank_o__Clostridia_UCG-014	OTU391	0	0	0	0	0	0	0	0	0	7	7
d__Bacteria	k__norank_d__Bacteria	p__Actinobacteriota	c__Coriobacteriia	o__Coriobacteriales	f__Eggerthellaceae	g__Eggerthella	s__Eggerthella_lenta	OTU426	0	0	0	3	0	4	0	0	0	17	24
d__Bacteria	k__norank_d__Bacteria	p__Synergistota	c__Synergistia	o__Synergistales	f__Synergistaceae	g__Acetomicrobium	s__uncultured_bacterium_g__Acetomicrobium	OTU336	0	0	0	0	0	0	0	0	12	0	12
d__Bacteria	k__norank_d__Bacteria	p__Actinobacteriota	c__Actinobacteria	o__Micrococcales	f__Intrasporangiaceae	g__Aquipuribacter	s__uncultured_bacterium_g__Aquipuribacter	OTU252	0	0	0	0	0	0	0	14	0	0	14
d__Bacteria	k__norank_d__Bacteria	p__Actinobacteriota	c__Actinobacteria	o__Actinomycetales	f__Actinomycetaceae	g__Mobiluncus	s__Mobiluncus_curtisii	OTU287	0	0	0	0	0	0	0	2	0	0	2
d__Bacteria	k__norank_d__Bacteria	p__Proteobacteria	c__Gammaproteobacteria	o__Enterobacterales	f__Hafniaceae	g__Edwardsiella	s__unclassified_g__Edwardsiella	OTU121	0	0	0	0	0	30	0	0	0	0	30
d__Bacteria	k__norank_d__Bacteria	p__Fusobacteriota	c__Fusobacteriia	o__Fusobacteriales	f__Fusobacteriaceae	g__Fusobacterium	s__Fusobacterium_mortiferum_ATCC_9817	OTU32	0	0	28	0	0	0	0	0	0	0	28
d__Bacteria	k__norank_d__Bacteria	p__Nitrospirota	c__Nitrospiria	o__Nitrospirales	f__Nitrospiraceae	g__Nitrospira	s__unclassified_g__Nitrospira	OTU4	7	0	0	0	0	0	0	0	0	0	7
d__Bacteria	k__norank_d__Bacteria	p__Actinobacteriota	c__Acidimicrobiia	o__IMCC26256	f__norank_o__IMCC26256	g__norank_f__norank_o__IMCC26256	s__uncultured_Ferrimicrobium_sp._g__norank	OTU14	0	7	0	0	0	0	0	0	0	0	7
d__Bacteria	k__norank_d__Bacteria	p__Bacteroidota	c__Bacteroidia	o__Flavobacteriales	f__Flavobacteriaceae	g__Flavobacterium	s__Flavobacterium_ummariense	OTU80	0	0	0	0	0	1	0	3	0	0	4
d__Bacteria	k__norank_d__Bacteria	p__Proteobacteria	c__Alphaproteobacteria	o__Caulobacterales	f__Caulobacteraceae	g__norank_f__Caulobacteraceae	s__unclassified_g__norank_f__Caulobacteraceae	OTU125	0	0	0	0	0	6	0	0	0	0	6
d__Bacteria	k__norank_d__Bacteria	p__unclassified_k__norank_d__Bacteria	c__unclassified_k__norank_d__Bacteria	o__unclassified_k__norank_d__Bacteria	f__unclassified_k__norank_d__Bacteria	g__unclassified_k__norank_d__Bacteria	s__unclassified_k__norank_d__Bacteria	OTU320	0	8	0	0	0	2	0	0	4	0	14
d__Bacteria	k__norank_d__Bacteria	p__Proteobacteria	c__unclassified_p__Proteobacteria	o__unclassified_p__Proteobacteria	f__unclassified_p__Proteobacteria	g__unclassified_p__Proteobacteria	s__unclassified_p__Proteobacteria	OTU439	0	0	1	0	0	0	1	0	0	28	30
d__Bacteria	k__norank_d__Bacteria	p__Firmicutes	c__Negativicutes	o__Veillonellales-Selenomonadales	f__Veillonellaceae	g__Veillonella	s__Veillonella_atypica	OTU196	0	0	0	0	0	0	43	0	0	0	43
d__Bacteria	k__norank_d__Bacteria	p__Cyanobacteria	c__Cyanobacteriia	o__Cyanobacteriales	f__Chroococcidiopsaceae	g__norank_f__Chroococcidiopsaceae	s__uncultured_bacterium_g__norank_f__Chroococcidiopsaceae	OTU387	0	0	0	0	0	0	0	0	0	3	3
d__Bacteria	k__norank_d__Bacteria	p__Actinobacteriota	c__Actinobacteria	o__Bifidobacteriales	f__Bifidobacteriaceae	g__Gardnerella	s__Gardnerella_vaginalis	OTU104	0	0	0	0	0	6	0	0	0	0	6
d__Bacteria	k__norank_d__Bacteria	p__Proteobacteria	c__Alphaproteobacteria	o__Rhizobiales	f__Rhizobiaceae	g__Aminobacter	s__Aminobacter_aminovorans	OTU251	0	0	0	0	0	0	0	67	0	0	67
d__Bacteria	k__norank_d__Bacteria	p__Proteobacteria	c__Gammaproteobacteria	o__Alteromonadales	f__Marinobacteraceae	g__Marinobacter	s__uncultured_bacterium_g__Marinobacter	OTU95	0	0	0	0	0	7	0	0	0	0	7
d__Bacteria	k__norank_d__Bacteria	p__Firmicutes	c__unclassified_p__Firmicutes	o__unclassified_p__Firmicutes	f__unclassified_p__Firmicutes	g__unclassified_p__Firmicutes	s__unclassified_p__Firmicutes	OTU343	0	0	0	0	0	0	0	0	72	0	72
d__Bacteria	k__norank_d__Bacteria	p__Proteobacteria	c__Gammaproteobacteria	o__Pseudomonadales	f__Moraxellaceae	g__Acinetobacter	s__Acinetobacter_baumannii_g__Acinetobacter	OTU39	7	11	44	13	4	283	808	819	181	101	2271
d__Bacteria	k__norank_d__Bacteria	p__unclassified_k__norank_d__Bacteria	c__unclassified_k__norank_d__Bacteria	o__unclassified_k__norank_d__Bacteria	f__unclassified_k__norank_d__Bacteria	g__unclassified_k__norank_d__Bacteria	s__unclassified_k__norank_d__Bacteria	OTU339	0	0	0	0	0	51	0	0	94	0	145
d__Bacteria	k__norank_d__Bacteria	p__Firmicutes	c__Bacilli	o__Lactobacillales	f__Lactobacillaceae	g__Lactobacillus	s__Lactobacillus_brevis_g__Lactobacillus	OTU8	42734	41132	48960	51071	50454	3638	8631	3385	2937	5497	258439
d__Bacteria	k__norank_d__Bacteria	p__Deinococcota	c__Deinococci	o__Thermales	f__Thermaceae	g__Thermus	s__Thermus_thermophilus	OTU101	9	0	6	4	4	119	148	461	109	90	950
d__Bacteria	k__norank_d__Bacteria	p__unclassified_k__norank_d__Bacteria	c__unclassified_k__norank_d__Bacteria	o__unclassified_k__norank_d__Bacteria	f__unclassified_k__norank_d__Bacteria	g__unclassified_k__norank_d__Bacteria	s__unclassified_k__norank_d__Bacteria	OTU407	0	0	0	0	0	0	0	0	0	12	12
d__Bacteria	k__norank_d__Bacteria	p__unclassified_k__norank_d__Bacteria	c__unclassified_k__norank_d__Bacteria	o__unclassified_k__norank_d__Bacteria	f__unclassified_k__norank_d__Bacteria	g__unclassified_k__norank_d__Bacteria	s__unclassified_k__norank_d__Bacteria	OTU394	0	0	0	0	0	0	0	0	0	2	2
d__Bacteria	k__norank_d__Bacteria	p__Firmicutes	c__Bacilli	o__Bacillales	f__Bacillaceae	g__Virgibacillus	s__uncultured_bacterium_g__Virgibacillus	OTU432	0	0	5	0	0	5	0	27	0	2	39
d__Bacteria	k__norank_d__Bacteria	p__Firmicutes	c__Clostridia	o__Oscillospirales	f__Oscillospiraceae	g__UCG-005	s__unclassified_g__UCG-005	OTU325	0	0	0	0	0	3	0	0	33	0	36
d__Bacteria	k__norank_d__Bacteria	p__Bacteroidota	c__Bacteroidia	o__Flavobacteriales	f__Weeksellaceae	g__Chryseobacterium	s__uncultured_bacterium_g__Chryseobacterium	OTU12	0	10	0	0	8	25	0	0	3	0	46
d__Bacteria	k__norank_d__Bacteria	p__Proteobacteria	c__Alphaproteobacteria	o__Sphingomonadales	f__Sphingomonadaceae	g__Blastomonas	s__uncultured_bacterium_g__Blastomonas	OTU409	0	0	3	0	0	0	0	9	0	20	32
d__Bacteria	k__norank_d__Bacteria	p__Proteobacteria	c__Gammaproteobacteria	o__Burkholderiales	f__Comamonadaceae	g__Variovorax	s__Variovorax_paradoxus_g__Variovorax	OTU357	0	0	0	0	0	16	29	15	23	2	85
d__Bacteria	k__norank_d__Bacteria	p__Proteobacteria	c__Gammaproteobacteria	o__Enterobacterales	f__Enterobacteriaceae	g__Escherichia-Shigella	s__Escherichia_coli_g__Escherichia-Shigella	OTU91	0	0	0	0	0	10	0	69	0	0	79
d__Bacteria	k__norank_d__Bacteria	p__Proteobacteria	c__Alphaproteobacteria	o__Thalassobaculales	f__Nisaeaceae	g__Nisaea	s__uncultured_bacterium_g__Nisaea	OTU259	0	0	0	0	0	0	0	41	0	0	41
d__Bacteria	k__norank_d__Bacteria	p__Bacteroidota	c__Bacteroidia	o__Bacteroidales	f__Prevotellaceae	g__Alloprevotella	s__unclassified_g__Alloprevotella	OTU228	0	0	0	0	0	0	0	2	0	0	2
d__Bacteria	k__norank_d__Bacteria	p__Firmicutes	c__Bacilli	o__Bacillales	f__Bacillaceae	g__Oceanobacillus	s__Oceanobacillus_caeni	OTU347	0	0	0	0	3	16	0	0	38	7	64
d__Bacteria	k__norank_d__Bacteria	p__Proteobacteria	c__Gammaproteobacteria	o__Burkholderiales	f__Oxalobacteraceae	g__Massilia	s__unclassified_g__Massilia	OTU242	2	0	14	4	0	12	0	36	46	17	131
d__Bacteria	k__norank_d__Bacteria	p__Proteobacteria	c__Gammaproteobacteria	o__Xanthomonadales	f__Xanthomonadaceae	g__Vulcaniibacterium	s__uncultured_bacterium_g__Vulcaniibacterium	OTU197	0	5	0	0	0	0	9	0	0	0	14
d__Bacteria	k__norank_d__Bacteria	p__Bacteroidota	c__Bacteroidia	o__Bacteroidales	f__Bacteroidaceae	g__Bacteroides	s__Bacteroides_vulgatus	OTU313	0	0	0	0	0	0	0	168	45	0	213
d__Bacteria	k__norank_d__Bacteria	p__Proteobacteria	c__Alphaproteobacteria	o__Rickettsiales	f__Mitochondria	g__norank_f__Mitochondria	s__unclassified_g__norank_f__Mitochondria	OTU393	0	0	0	0	0	0	0	0	0	4	4
d__Bacteria	k__norank_d__Bacteria	p__Firmicutes	c__Bacilli	o__Bacillales	f__Bacillaceae	g__Bacillus	s__unclassified_g__Bacillus	OTU180	0	9	0	0	0	0	16	0	0	0	25
d__Bacteria	k__norank_d__Bacteria	p__Firmicutes	c__Clostridia	o__Clostridiales	f__Caloramatoraceae	g__Fonticella	s__Fonticella_tunisiensis	OTU105	0	0	0	0	0	17	0	0	0	0	17
d__Bacteria	k__norank_d__Bacteria	p__Bacteroidota	c__Bacteroidia	o__Flavobacteriales	f__Weeksellaceae	g__Chryseobacterium	s__Chryseobacterium_indologenes	OTU185	0	0	0	0	0	13	34	0	0	14	61
d__Bacteria	k__norank_d__Bacteria	p__Proteobacteria	c__Gammaproteobacteria	o__Alteromonadales	f__Alteromonadaceae	g__Rheinheimera	s__unclassified_g__Rheinheimera	OTU124	0	0	0	0	0	9	0	0	0	0	9
d__Bacteria	k__norank_d__Bacteria	p__Bacteroidota	c__Bacteroidia	o__Bacteroidales	f__Prevotellaceae	g__Prevotella	s__Prevotella_sp._oral_taxon_299_str._F0039	OTU75	0	0	0	0	0	4	0	0	0	0	4
d__Bacteria	k__norank_d__Bacteria	p__Actinobacteriota	c__Actinobacteria	o__Frankiales	f__Acidothermaceae	g__Acidothermus	s__uncultured_actinobacterium_g__Acidothermus	OTU346	0	0	0	0	0	0	0	0	84	0	84
d__Bacteria	k__norank_d__Bacteria	p__Cyanobacteria	c__Cyanobacteriia	o__Chloroplast	f__norank_o__Chloroplast	g__norank_f__norank_o__Chloroplast	s__unclassified_g__norank_f__norank_o__Chloroplast	OTU184	0	0	8	0	0	1	46	0	0	7	62
d__Bacteria	k__norank_d__Bacteria	p__unclassified_k__norank_d__Bacteria	c__unclassified_k__norank_d__Bacteria	o__unclassified_k__norank_d__Bacteria	f__unclassified_k__norank_d__Bacteria	g__unclassified_k__norank_d__Bacteria	s__unclassified_k__norank_d__Bacteria	OTU43	0	0	3	0	0	0	0	0	0	0	3
d__Bacteria	k__norank_d__Bacteria	p__Actinobacteriota	c__Acidimicrobiia	o__Microtrichales	f__Ilumatobacteraceae	g__Ilumatobacter	s__uncultured_bacterium_g__Ilumatobacter	OTU345	0	0	0	0	0	0	0	0	3	0	3
d__Bacteria	k__norank_d__Bacteria	p__Firmicutes	c__Clostridia	o__Lachnospirales	f__Lachnospiraceae	g__Eubacterium_ventriosum_group	s__unclassified_g__Eubacterium_ventriosum_group	OTU262	0	0	0	0	0	0	0	8	0	0	8
d__Bacteria	k__norank_d__Bacteria	p__Gemmatimonadota	c__Gemmatimonadetes	o__Gemmatimonadales	f__Gemmatimonadaceae	g__norank_f__Gemmatimonadaceae	s__uncultured_Gemmatimonadales_bacterium_g__norank_f__Gemmatimonadaceae	OTU63	0	0	0	1	2	0	0	0	0	0	3
d__Bacteria	k__norank_d__Bacteria	p__Firmicutes	c__Clostridia	o__Lachnospirales	f__Lachnospiraceae	g__unclassified_f__Lachnospiraceae	s__unclassified_f__Lachnospiraceae	OTU243	0	0	0	0	0	0	0	29	0	0	29
d__Bacteria	k__norank_d__Bacteria	p__Proteobacteria	c__Gammaproteobacteria	o__Enterobacterales	f__Enterobacteriaceae	g__unclassified_f__Enterobacteriaceae	s__unclassified_f__Enterobacteriaceae	OTU226	210	999	618	486	422	463	1136	538	263	436	5571
d__Bacteria	k__norank_d__Bacteria	p__Actinobacteriota	c__Actinobacteria	o__Actinomycetales	f__Actinomycetaceae	g__Actinomyces	s__Actinomyces_pacaensis	OTU331	0	0	0	0	0	0	0	1	26	0	27
d__Bacteria	k__norank_d__Bacteria	p__Bacteroidota	c__Bacteroidia	o__Flavobacteriales	f__Flavobacteriaceae	g__Muricauda	s__Muricauda_aquimarina	OTU26	0	30	0	0	0	0	0	0	0	0	30
d__Bacteria	k__norank_d__Bacteria	p__Proteobacteria	c__Alphaproteobacteria	o__Rhizobiales	f__Rhizobiaceae	g__Ensifer	s__Ensifer_adhaerens_g__Ensifer	OTU257	0	1	0	0	0	1	0	31	0	26	59
d__Bacteria	k__norank_d__Bacteria	p__Actinobacteriota	c__Actinobacteria	o__Corynebacteriales	f__Corynebacteriaceae	g__Corynebacterium	s__Corynebacterium_glutamicum	OTU277	1	36	16	0	1	23	44	49	66	78	314
d__Bacteria	k__norank_d__Bacteria	p__Firmicutes	c__Clostridia	o__Clostridiales	f__Clostridiaceae	g__Clostridium_sensu_stricto_8	s__uncultured_bacterium_g__Clostridium_sensu_stricto_8	OTU278	0	0	0	0	0	0	0	22	0	0	22
d__Bacteria	k__norank_d__Bacteria	p__Acidobacteriota	c__Blastocatellia	o__Blastocatellales	f__Blastocatellaceae	g__unclassified_f__Blastocatellaceae	s__unclassified_f__Blastocatellaceae	OTU230	0	0	0	0	0	0	0	45	0	0	45
d__Bacteria	k__norank_d__Bacteria	p__Bacteroidota	c__Bacteroidia	o__Sphingobacteriales	f__Sphingobacteriaceae	g__Pedobacter	s__unclassified_g__Pedobacter	OTU53	0	0	0	7	0	0	0	0	0	0	7
d__Bacteria	k__norank_d__Bacteria	p__Firmicutes	c__Bacilli	o__Brevibacillales	f__Brevibacillaceae	g__Brevibacillus	s__uncultured_bacterium_g__Brevibacillus	OTU106	3	5	47	8	7	405	627	938	121	189	2350
d__Bacteria	k__norank_d__Bacteria	p__Acidobacteriota	c__Subgroup_22	o__norank_c__Subgroup_22	f__norank_o__norank_c__Subgroup_22	g__norank_f__norank_o__norank_c__Subgroup_22	s__unclassified_g__norank_f__norank_o__norank_c__Subgroup_22	OTU206	0	0	0	0	0	0	7	0	0	0	7
d__Bacteria	k__norank_d__Bacteria	p__Actinobacteriota	c__Actinobacteria	o__Bifidobacteriales	f__Bifidobacteriaceae	g__Bifidobacterium	s__Bifidobacterium_longum	OTU234	0	0	0	1	1	0	2	33	10	22	69
d__Bacteria	k__norank_d__Bacteria	p__Bacteroidota	c__Bacteroidia	o__Bacteroidales	f__Prevotellaceae	g__Prevotella	s__uncultured_rumen_bacterium_g__Prevotella	OTU303	0	0	0	0	0	0	0	5	0	0	5
d__Bacteria	k__norank_d__Bacteria	p__Bacteroidota	c__Bacteroidia	o__Sphingobacteriales	f__Sphingobacteriaceae	g__Parapedobacter	s__uncultured_bacterium_g__Parapedobacter	OTU450	0	0	0	0	0	0	0	0	0	5	5
d__Bacteria	k__norank_d__Bacteria	p__Proteobacteria	c__Gammaproteobacteria	o__Gammaproteobacteria_Incertae_Sedis	f__unclassified_o__Gammaproteobacteria_Incertae_Sedis	g__Acidibacter	s__unclassified_g__Acidibacter	OTU192	0	0	0	0	0	2	3	0	6	3	14
d__Bacteria	k__norank_d__Bacteria	p__unclassified_k__norank_d__Bacteria	c__unclassified_k__norank_d__Bacteria	o__unclassified_k__norank_d__Bacteria	f__unclassified_k__norank_d__Bacteria	g__unclassified_k__norank_d__Bacteria	s__unclassified_k__norank_d__Bacteria	OTU167	0	0	0	0	0	0	9	0	0	0	9
d__Bacteria	k__norank_d__Bacteria	p__Firmicutes	c__Bacilli	o__Lactobacillales	f__Aerococcaceae	g__unclassified_f__Aerococcaceae	s__unclassified_f__Aerococcaceae	OTU211	0	0	0	0	0	0	27	0	0	0	27
d__Bacteria	k__norank_d__Bacteria	p__Proteobacteria	c__Gammaproteobacteria	o__Burkholderiales	f__Rhodocyclaceae	g__unclassified_f__Rhodocyclaceae	s__unclassified_f__Rhodocyclaceae	OTU430	0	0	0	0	0	0	0	0	0	10	10
d__Bacteria	k__norank_d__Bacteria	p__Proteobacteria	c__Gammaproteobacteria	o__Burkholderiales	f__Burkholderiaceae	g__Ralstonia	s__unclassified_g__Ralstonia	OTU65	3	32	11	6	3	10	11	0	20	21	117
d__Bacteria	k__norank_d__Bacteria	p__Actinobacteriota	c__Acidimicrobiia	o__norank_c__Acidimicrobiia	f__norank_o__norank_c__Acidimicrobiia	g__norank_f__norank_o__norank_c__Acidimicrobiia	s__uncultured_forest_soil_bacterium_g__norank_f__norank_o__norank_c__Acidimicrobiia	OTU224	0	0	0	0	0	0	0	22	0	0	22
d__Bacteria	k__norank_d__Bacteria	p__Proteobacteria	c__Alphaproteobacteria	o__Rhizobiales	f__Rhizobiaceae	g__Aureimonas	s__Aureimonas_frigidaquae	OTU330	0	0	0	0	0	0	0	0	15	0	15
d__Bacteria	k__norank_d__Bacteria	p__Proteobacteria	c__Gammaproteobacteria	o__Burkholderiales	f__Rhodocyclaceae	g__Methyloversatilis	s__uncultured_bacterium_g__Methyloversatilis	OTU175	0	0	0	0	0	0	2	0	0	0	2
d__Bacteria	k__norank_d__Bacteria	p__Proteobacteria	c__Gammaproteobacteria	o__Aeromonadales	f__Aeromonadaceae	g__Aeromonas	s__Aeromonas_sp._ASNIH7	OTU348	0	0	0	1	0	0	0	0	7	0	8
d__Bacteria	k__norank_d__Bacteria	p__Firmicutes	c__Clostridia	o__Monoglobales	f__Monoglobaceae	g__Monoglobus	s__uncultured_bacterium_g__Monoglobus	OTU383	0	0	0	0	0	0	0	0	0	20	20
d__Bacteria	k__norank_d__Bacteria	p__Proteobacteria	c__Gammaproteobacteria	o__Pseudomonadales	f__Pseudomonadaceae	g__Pseudomonas	s__Pseudomonas_otitidis	OTU349	3	10	24	11	13	69	137	267	112	63	709
d__Bacteria	k__norank_d__Bacteria	p__Firmicutes	c__Bacilli	o__Lactobacillales	f__Lactobacillaceae	g__Lactobacillus	s__Lactobacillus_johnsonii	OTU213	0	0	0	0	0	53	42	0	0	0	95
d__Bacteria	k__norank_d__Bacteria	p__Firmicutes	c__Bacilli	o__Erysipelotrichales	f__Erysipelatoclostridiaceae	g__Erysipelotrichaceae_UCG-003	s__unclassified_g__Erysipelotrichaceae_UCG-003	OTU301	0	1	3	0	0	2	0	70	0	0	76
d__Bacteria	k__norank_d__Bacteria	p__Firmicutes	c__Clostridia	o__Oscillospirales	f__Oscillospiraceae	g__UCG-002	s__uncultured_rumen_bacterium_g__UCG-002	OTU109	0	0	0	0	0	4	0	0	0	0	4
d__Bacteria	k__norank_d__Bacteria	p__Firmicutes	c__Clostridia	o__Oscillospirales	f__Ruminococcaceae	g__CAG-352	s__uncultured_bacterium_g__CAG-352	OTU108	0	26	3	0	1	30	55	144	16	0	275
d__Bacteria	k__norank_d__Bacteria	p__Bacteroidota	c__Bacteroidia	o__Bacteroidales	f__Tannerellaceae	g__Parabacteroides	s__Parabacteroides_faecis	OTU289	0	0	0	0	0	0	0	3	0	0	3
d__Bacteria	k__norank_d__Bacteria	p__Firmicutes	c__Negativicutes	o__Veillonellales-Selenomonadales	f__Veillonellaceae	g__Veillonella	s__uncultured_organism_g__Veillonella	OTU15	0	9	0	0	0	18	0	10	0	17	54
d__Bacteria	k__norank_d__Bacteria	p__Proteobacteria	c__Alphaproteobacteria	o__Sphingomonadales	f__Sphingomonadaceae	g__Sphingopyxis	s__uncultured_bacterium_g__Sphingopyxis	OTU162	0	0	0	1	0	7	15	28	0	0	51
d__Bacteria	k__norank_d__Bacteria	p__Firmicutes	c__Clostridia	o__Lachnospirales	f__Lachnospiraceae	g__Lachnospira	s__uncultured_bacterium_g__Lachnospira	OTU276	0	0	0	0	0	0	0	16	0	0	16
d__Bacteria	k__norank_d__Bacteria	p__Bacteroidota	c__Bacteroidia	o__Chitinophagales	f__Chitinophagaceae	g__Cnuella	s__uncultured_bacterium_g__Cnuella	OTU133	0	0	0	0	0	33	0	0	0	0	33
d__Bacteria	k__norank_d__Bacteria	p__unclassified_k__norank_d__Bacteria	c__unclassified_k__norank_d__Bacteria	o__unclassified_k__norank_d__Bacteria	f__unclassified_k__norank_d__Bacteria	g__unclassified_k__norank_d__Bacteria	s__unclassified_k__norank_d__Bacteria	OTU154	0	0	0	0	0	0	6	0	0	0	6
d__Bacteria	k__norank_d__Bacteria	p__Actinobacteriota	c__Actinobacteria	o__Micrococcales	f__Brevibacteriaceae	g__Spelaeicoccus	s__Spelaeicoccus_albus	OTU429	0	0	0	0	0	0	0	0	0	12	12
d__Bacteria	k__norank_d__Bacteria	p__Acidobacteriota	c__Holophagae	o__Subgroup_7	f__norank_o__Subgroup_7	g__norank_f__norank_o__Subgroup_7	s__unclassified_g__norank_f__norank_o__Subgroup_7	OTU369	0	0	0	0	0	0	0	0	51	0	51
d__Bacteria	k__norank_d__Bacteria	p__Actinobacteriota	c__Actinobacteria	o__Micromonosporales	f__Micromonosporaceae	g__Actinoplanes	s__uncultured_bacterium_g__Actinoplanes	OTU342	0	0	0	0	0	6	0	0	10	0	16
d__Bacteria	k__norank_d__Bacteria	p__Proteobacteria	c__unclassified_p__Proteobacteria	o__unclassified_p__Proteobacteria	f__unclassified_p__Proteobacteria	g__unclassified_p__Proteobacteria	s__unclassified_p__Proteobacteria	OTU425	0	0	0	0	0	0	0	0	0	20	20
d__Bacteria	k__norank_d__Bacteria	p__Desulfobacterota	c__norank_p__Desulfobacterota	o__norank_c__norank_p__Desulfobacterota	f__norank_o__norank_c__norank_p__Desulfobacterota	g__norank_f__norank_o__norank_c__norank_p__Desulfobacterota	s__uncultured_proteobacterium_g__norank_f__norank_o__norank_c__norank_p__Desulfobacterota	OTU371	0	0	0	0	0	0	0	0	42	0	42
d__Bacteria	k__norank_d__Bacteria	p__Myxococcota	c__Polyangia	o__Polyangiales	f__BIrii41	g__norank_f__BIrii41	s__uncultured_bacterium_g__norank_f__BIrii41	OTU190	0	0	0	0	0	0	10	0	0	4	14
d__Bacteria	k__norank_d__Bacteria	p__Actinobacteriota	c__Actinobacteria	o__Corynebacteriales	f__Corynebacteriaceae	g__Turicella	s__uncultured_bacterium_g__Turicella	OTU335	0	0	0	0	0	0	0	0	6	0	6
d__Bacteria	k__norank_d__Bacteria	p__Proteobacteria	c__Gammaproteobacteria	o__Burkholderiales	f__Nitrosomonadaceae	g__Ellin6067	s__unclassified_g__Ellin6067	OTU265	0	0	0	0	0	0	0	35	0	0	35
d__Bacteria	k__norank_d__Bacteria	p__Firmicutes	c__Clostridia	o__Lachnospirales	f__Lachnospiraceae	g__Ruminococcus_torques_group	s__Ruminococcus_torques_ATCC_27756	OTU170	0	0	5	0	0	13	21	12	0	0	51
d__Bacteria	k__norank_d__Bacteria	p__Firmicutes	c__Clostridia	o__Lachnospirales	f__Lachnospiraceae	g__Acetitomaculum	s__uncultured_rumen_bacterium_g__Acetitomaculum	OTU241	0	0	0	0	0	0	0	14	0	0	14
d__Bacteria	k__norank_d__Bacteria	p__Firmicutes	c__Clostridia	o__Oscillospirales	f__Ruminococcaceae	g__Faecalibacterium	s__unclassified_g__Faecalibacterium	OTU261	0	0	14	1	1	33	12	343	47	74	525
d__Bacteria	k__norank_d__Bacteria	p__Firmicutes	c__Bacilli	o__Staphylococcales	f__Staphylococcaceae	g__Macrococcus	s__unclassified_g__Macrococcus	OTU126	0	0	0	0	0	13	0	0	0	0	13
d__Bacteria	k__norank_d__Bacteria	p__Firmicutes	c__Clostridia	o__Oscillospirales	f__Oscillospiraceae	g__NK4A214_group	s__uncultured_rumen_bacterium_g__NK4A214_group	OTU143	0	0	0	0	0	0	16	0	0	0	16
d__Bacteria	k__norank_d__Bacteria	p__Firmicutes	c__Clostridia	o__Oscillospirales	f__Ruminococcaceae	g__Subdoligranulum	s__uncultured_bacterium_g__Subdoligranulum	OTU178	0	0	13	0	1	3	10	13	14	26	80
d__Bacteria	k__norank_d__Bacteria	p__Proteobacteria	c__Gammaproteobacteria	o__Burkholderiales	f__SC-I-84	g__norank_f__SC-I-84	s__uncultured_Nitrosomonadaceae_bacterium_g__norank	OTU319	0	0	0	0	0	0	0	0	16	0	16
d__Bacteria	k__norank_d__Bacteria	p__Firmicutes	c__Bacilli	o__Lactobacillales	f__Aerococcaceae	g__Aerococcus	s__Aerococcus_urinaeequi	OTU84	0	0	0	0	0	11	0	0	0	0	11

## Sheet: Table S2
Table S2. DEGs between the midguts from sixth-instar larvae of the feeding stage (MgF) and the wandering stage (MgW).
Gene_id	FC(MgW/MgF)	Log2FC(MgW/MgF)	Pvalue	Padjust	Significant	Regulate	MgF	MgW	MgF1	MgF2	MgF3	MgF4	MgW1	MgW2	MgW3	MgW4	Gene description
gene-LOC110380450	3200.33	11.644	3.05e-44	5.3e-43	yes	up	0.035	440.163	0.1	0	0	0.04	546.11	551.08	155.56	507.9	luciferin 4-monooxygenase-like
gene-LOC110377177	2266.68	11.1464	1.6e-26	1.64e-25	yes	up	0.0675	682.957	0	0	0.27	0	767.16	614.99	666.6	683.08	uncharacterized LOC110377177
gene-LOC110370611	1812.7	10.8239	1.39e-21	1.17e-20	yes	up	0	40.1975	0	0	0	0	74.15	24.61	39.22	22.81	venom carboxylesterase-6-like
gene-LOC110376517	1275.28	10.3166	3.94e-32	4.79e-31	yes	up	0.0275	142.903	0.03	0	0.08	0	152.17	97.16	50.76	271.52	cytochrome P450 9e2-like
gene-LOC110378424	1042.83	10.0263	0.000819477	0.00192541	yes	up	0	1806.66	0	0	0	0	0	850.87	2115.37	4260.4	uncharacterized LOC110378424
gene-LOC110381737	881.136	9.78322	3.54e-17	2.45e-16	yes	up	0.01	42.3425	0	0	0.04	0	69.46	27.75	58.86	13.3	arrestin homolog
gene-LOC110373299	691.182	9.43292	2.09e-167	2.26e-165	yes	up	1.3925	3693.22	2.43	0.58	1	1.56	3715.02	3605.41	3028.97	4423.46	glutathione S-transferase-like
gene-LOC110371363	649.667	9.34356	2.15e-17	1.5e-16	yes	up	0.0225	49.33	0	0.09	0	0	84.23	29.43	38.81	44.85	uncharacterized LOC110371363, transcript variant X1
gene-LOC110380449	625.781	9.28951	9.59e-18	6.8e-17	yes	up	0	124.147	0	0	0	0	96.86	203.59	112.44	83.7	carboxypeptidase inhibitor
gene-LOC110370909	591.151	9.20738	1.37e-68	3.98e-67	yes	up	0.245	544.283	0.12	0.13	0.06	0.67	680.33	589.26	318.67	588.87	farnesol dehydrogenase-like
gene-LOC110376397	572.603	9.16139	1.23e-15	7.92e-15	yes	up	0	26.465	0	0	0	0	11.12	54.69	14.07	25.98	uncharacterized LOC110376397
gene-LOC110373239	553.203	9.11167	2.51e-57	5.83e-56	yes	up	0.1975	417.053	0.45	0	0.22	0.12	514.24	241.98	600.17	311.82	uncharacterized LOC110373239
gene-LOC110378684	544.884	9.0898	3.33e-08	1.3e-07	yes	up	0.0175	49.6275	0	0	0.07	0	4.15	16.23	27.8	150.33	putative protein TPRXL
gene-LOC110378685	487.164	8.92826	0.00167672	0.00373809	yes	up	0	236.137	0	0	0	0	0	132.73	385.35	426.47	uncharacterized LOC110378685
gene-LOC110370984	402.459	8.6527	5.5e-92	2.38e-90	yes	up	4.7175	7143.67	3.82	2.02	10.44	2.59	7743.35	7345.87	6820.67	6664.78	uncharacterized LOC110370984
gene-LOC110375653	384.521	8.58692	2.68e-20	2.15e-19	yes	up	0.0075	8.295	0	0	0.02	0.01	11.85	10.2	7.32	3.81	serine-rich adhesin for platelets-like
gene-LOC110370981	361.52	8.49793	3.45e-33	4.33e-32	yes	up	0.045	64.1875	0	0.09	0.06	0.03	54.07	120.88	45.16	36.64	organic cation transporter protein-like
gene-LOC110373692	359.19	8.4886	6.42e-284	1.98e-281	yes	up	0.895	1231.89	0.89	0.94	0.75	1	1362.29	1313.59	1164.5	1087.17	probable E3 ubiquitin-protein ligase sinah, transcript variant X1
gene-LOC110380320	315.916	8.3034	1.77e-13	1.01e-12	yes	up	0	10.4425	0	0	0	0	14.48	12.71	9.35	5.23	lipase 3-like
gene-LOC110379083	314.727	8.29796	1.4e-79	4.94e-78	yes	up	0.14	174.605	0.12	0.15	0.23	0.06	226.51	206.76	121.93	143.22	uncharacterized family 31 glucosidase KIAA1161-like
gene-LOC110371171	289.798	8.1789	4.61e-64	1.22e-62	yes	up	0.08	98.54	0.09	0.02	0.03	0.18	100.28	90.32	63.53	140.03	hyaluronidase-like, transcript variant X1
gene-LOC110376394	286.529	8.16254	5.66e-14	3.33e-13	yes	up	0	374.055	0	0	0	0	453.43	429.71	357.57	255.51	uncharacterized LOC110376394
gene-LOC110374030	286.444	8.16211	1.45e-11	7.29e-11	yes	up	0.0075	9.7075	0	0	0.03	0	16.97	6.66	2.13	13.07	uncharacterized LOC110374030, transcript variant X1
gene-LOC110376402	269.155	8.07229	3.43e-34	4.49e-33	yes	up	2.7525	2367.43	0	3.25	4.77	2.99	2120.18	4223.9	1350.76	1774.9	uncharacterized LOC110376402
gene-LOC110373143	262.433	8.0358	1.81e-14	1.09e-13	yes	up	0.0225	23.2975	0	0	0.09	0	17.91	33.78	23.55	17.95	uncharacterized LOC110373143
gene-LOC110374940	256.871	8.0049	4.54e-189	6.17e-187	yes	up	0.715	633.345	1.1	0.74	0.74	0.28	400.42	815.01	546.03	771.92	CCAAT/enhancer-binding protein-like
gene-LOC110374118	254.909	7.99384	5.13e-42	8.36e-41	yes	up	0.085	80.2	0.09	0	0.03	0.22	119.92	62.44	60.67	77.77	proclotting enzyme-like
gene-LOC110378414	242.814	7.92371	7.67e-06	2.38e-05	yes	up	0.015	107.57	0	0	0.06	0	0.54	148.05	77.21	204.48	mucin-2-like
gene-LOC110376621	228.549	7.83636	3.07e-12	1.61e-11	yes	up	0.005	5.3925	0	0	0.02	0	3.25	2.96	7.97	7.39	uncharacterized LOC110376621
gene-LOC110382036	222.038	7.79466	1.84e-18	1.34e-17	yes	up	0.0225	27.8625	0	0.09	0	0	9.87	55.74	12.6	33.24	modular serine protease-like
gene-LOC110381781	217.963	7.76794	8.38e-05	0.000227297	yes	up	0	7.2975	0	0	0	0	9.6	0.07	10.6	8.92	uncharacterized LOC110381781, transcript variant X1
gene-LOC110380356	200.874	7.65015	5.16e-10	2.34e-09	yes	up	0	22.805	0	0	0	0	5.5	13.54	28.39	43.79	uncharacterized LOC110380356
gene-LOC110380678	183.015	7.51582	1.87e-122	1.19e-120	yes	up	3.0975	1694.26	3.02	3.08	4.1	2.19	1207.02	3017.78	1058.78	1493.45	uncharacterized LOC110380678
gene-LOC110381672	179.634	7.48892	2.3e-09	9.91e-09	yes	up	0.045	32.1375	0	0.18	0	0	8.55	21.19	85.86	12.95	chorion class A protein Ld2/Ld41-like, transcript variant X1
gene-LOC110379293	174.723	7.44893	2.58e-48	4.95e-47	yes	up	0.16	113.817	0.08	0.11	0.36	0.09	43.92	133.75	103.08	174.52	mushroom body large-type Kenyon cell-specific protein 1
gene-LOC110376224	167.44	7.3875	4.42e-10	2.02e-09	yes	up	0	4.9725	0	0	0	0	1.57	4.14	6.98	7.2	pupal cuticle protein 36-like
gene-LOC110382533	163.514	7.35327	7.64e-33	9.52e-32	yes	up	0.135	149.088	0.19	0	0.13	0.22	154.24	235.14	60.23	146.74	serine protease snake-like
gene-LOC110374192	157.914	7.303	3.24e-52	6.66e-51	yes	up	0.515	321.652	0.1	0.53	1.12	0.31	238.04	387.49	349.05	312.03	uncharacterized LOC110374192
gene-LOC110377271	148.061	7.21005	1.88e-11	9.41e-11	yes	up	0.0425	27.095	0	0.17	0	0	18.96	30.8	31.13	27.49	facilitated trehalose transporter Tret1-like
gene-LOC110379567	144.992	7.17983	2.72e-10	1.26e-09	yes	up	0	24.625	0	0	0	0	28.01	25.31	30.8	14.38	trypsin alpha-4-like
gene-LOC110382966	143.912	7.16904	5.66e-41	8.93e-40	yes	up	0.1775	100.415	0.24	0.16	0.31	0	84.63	109.16	79.72	128.15	uncharacterized LOC110382966
gene-LOC110379416	138.866	7.11755	4.53e-21	3.75e-20	yes	up	0.07	37.7	0.05	0	0.05	0.18	34.57	36.54	18.87	60.82	alpha-tocopherol transfer protein
gene-LOC110373469	137.314	7.10133	1.06e-10	5.04e-10	yes	up	0	4.885	0	0	0	0	3.73	5.46	5.7	4.65	uncharacterized LOC110373469
gene-LOC110379304	136.671	7.09457	2.52e-70	7.67e-69	yes	up	0.9275	500.132	0.95	0.44	0.88	1.44	636.91	415.86	635.54	312.22	probable chitinase 2
gene-LOC110374215	134.366	7.07003	9.23e-05	0.000248764	yes	up	3.9075	2177.63	0.4	0.07	14.96	0.2	2.54	1060.47	3535.38	4112.14	serine protease inhibitor dipetalogastin-like
gene-LOC110374688	134.136	7.06755	9.88e-13	5.36e-12	yes	up	0.1425	73.47	0.19	0.06	0.32	0	108.8	129.56	31.89	23.63	uncharacterized LOC110374688
gene-LOC110376393	132.79	7.053	1.58e-08	6.32e-08	yes	up	0	23.3625	0	0	0	0	13.64	55.56	13.7	10.55	uncharacterized LOC110376393, transcript variant X1
gene-LOC110372522	132.381	7.04856	7.45e-10	3.33e-09	yes	up	0	10.3025	0	0	0	0	5.17	11.9	8.59	15.55	uncharacterized LOC110372522
gene-LOC110370442	131.769	7.04187	7.49e-10	3.35e-09	yes	up	0	1.0625	0	0	0	0	0.66	1.67	1.2	0.72	intracellular protein transport protein USO1-like
gene-LOC110377482	129.151	7.01292	5.17e-09	2.16e-08	yes	up	0	7.1125	0	0	0	0	9.85	3.2	5.4	10	uncharacterized LOC110377482
gene-LOC110378683	127.852	6.99833	4.44e-09	1.87e-08	yes	up	0	1.5475	0	0	0	0	1.06	2.9	1.54	0.69	nose resistant to fluoxetine protein 6-like
gene-LOC110382451	124.27	6.95734	3.23e-31	3.84e-30	yes	up	0.07	45.785	0.03	0.03	0.19	0.03	57.3	45.3	49.46	31.08	ankyrin repeat domain-containing protein 50-like
gene-LOC110369750	121.083	6.91985	8.96e-51	1.81e-49	yes	up	0.075	36.38	0	0.06	0.14	0.1	28.47	36.68	33.49	46.88	uncharacterized LOC110369750
gene-LOC110381192	120.469	6.91252	0	0	yes	up	3.455	1627.35	3.99	3.22	2.86	3.75	1561.77	1829.09	1502.8	1615.72	stathmin-4, transcript variant X1
gene-LOC110376770	118.289	6.88617	4.46e-10	2.03e-09	yes	up	0.01	5.36	0	0.04	0	0	4.55	6.42	6.98	3.49	uncharacterized LOC110376770, transcript variant X1
gene-LOC110376842	116.353	6.86236	1.12e-34	1.49e-33	yes	up	0.1	44.4725	0.04	0.02	0.06	0.28	48.06	40.44	25.91	63.48	endochitinase
gene-LOC110375614	115.471	6.85138	1.8e-20	1.45e-19	yes	up	0.0975	43.72	0	0.1	0.24	0.05	35.97	22.24	91.69	24.98	phospholipase A2-like
gene-LOC110381456	105.342	6.71893	2.55e-32	3.12e-31	yes	up	0.0575	22.32	0.09	0	0.09	0.05	27.12	15.9	26.92	19.34	oxygen-dependent choline dehydrogenase-like
gene-LOC110374621	96.3453	6.59014	1.21e-169	1.34e-167	yes	up	13.1425	4823.9	17.25	13.27	10.07	11.98	5150.87	3859.45	5186.82	5098.45	putative sulfiredoxin
gene-LOC110383589	96.2942	6.58938	1.69e-07	6.21e-07	yes	up	0.0125	9.335	0	0	0	0.05	11.79	1.55	12.42	11.58	CD209 antigen-like protein 2
gene-LOC110377243	94.8108	6.56698	1.91e-06	6.32e-06	yes	up	0	2.9225	0	0	0	0	2.35	5.29	3.76	0.29	multiple inositol polyphosphate phosphatase 1-like
gene-LOC110372796	94.5663	6.56325	9.8e-09	4e-08	yes	up	0.025	11.635	0.1	0	0	0	4.66	12.31	12.17	17.4	uncharacterized LOC110372796
gene-LOC110380961	92.9371	6.53818	3.37e-69	9.97e-68	yes	up	0.4325	154.975	0.38	0.36	0.39	0.6	202.46	202.98	87.05	127.41	major heat shock 70 kDa protein Ab-like
gene-LOC110374842	92.0203	6.52388	7.46e-09	3.07e-08	yes	up	0	24.485	0	0	0	0	18.16	27.25	26.65	25.88	uncharacterized LOC110374842
gene-LOC110379566	91.5927	6.51716	7.68e-08	2.9e-07	yes	up	0	5.4275	0	0	0	0	6.06	2.66	8.29	4.7	chymotrypsin-1-like
gene-LOC110380360	90.1063	6.49356	1.16e-16	7.88e-16	yes	up	0.025	8.895	0.05	0	0.02	0.03	9.55	8.96	6.48	10.59	transmembrane protease serine 9-like
gene-LOC110382608	89.3985	6.48218	1.46e-27	1.55e-26	yes	up	0.1	34.28	0	0.17	0.05	0.18	31.06	34.73	40.18	31.15	facilitated trehalose transporter Tret1-2 homolog
gene-LOC110377971	88.8267	6.47292	1.07e-09	4.75e-09	yes	up	0.015	4.5275	0	0.03	0.03	0	4.01	3.84	4.86	5.4	15-hydroxyprostaglandin dehydrogenase [NAD(+)]-like
gene-LOC110377093	88.7542	6.47174	5.06e-33	6.34e-32	yes	up	1.365	488.108	0.42	0.41	2.84	1.79	382.02	531.86	650.04	388.51	long-chain fatty acid transport protein 1
gene-LOC110382221	88.6221	6.4696	5.56e-53	1.17e-51	yes	up	0.175	65.3875	0.11	0.09	0.26	0.24	64.58	55.99	92.28	48.7	gamma-glutamyltransferase 6-like
gene-LOC110384109	88.0991	6.46105	2.88e-27	3.04e-26	yes	up	0.125	43.7225	0.2	0	0.08	0.22	46.62	73.24	38.25	16.78	uncharacterized LOC110384109
gene-LOC110383810	87.3668	6.44901	5.04e-25	4.92e-24	yes	up	0.3575	123.415	0.12	0.12	0.29	0.9	99.1	99.62	47.68	247.26	larval cuticle protein LCP-30-like
gene-LOC110378254	86.9271	6.44173	3.44e-05	9.74e-05	yes	up	0	2.14	0	0	0	0	4.92	0.07	1.51	2.06	uncharacterized LOC110378254
gene-LOC110376367	86.211	6.4298	7.68e-09	3.16e-08	yes	up	0.0525	16.46	0.1	0	0	0.11	21.27	19.22	17.51	7.84	ejaculatory bulb-specific protein 3-like
gene-LOC110371006	84.4538	6.40009	1.28e-66	3.58e-65	yes	up	28.7825	9495.07	48.1	14.6	34.85	17.58	5680.18	8352.59	12324.9	11622.6	tenascin-like, transcript variant X1
gene-LOC110376242	83.4661	6.38312	5.51e-05	0.000152404	yes	up	0	2.3325	0	0	0	0	0.11	0.87	7.27	1.08	putative nuclease HARBI1
gene-LOC110374164	81.2366	6.34406	1.16e-06	3.94e-06	yes	up	0	6.85	0	0	0	0	2.67	2.6	9.41	12.72	uncharacterized LOC110374164
gene-LOC110378560	81.1148	6.34189	4.12e-07	1.46e-06	yes	up	0	1.35	0	0	0	0	0.39	2.4	1.13	1.48	general transcription factor 3C polypeptide 3-like
gene-LOC110370482	80.4389	6.32982	4.5e-10	2.05e-09	yes	up	0.2575	74.885	0	0	1.03	0	54.08	102.82	117.9	24.74	uncharacterized LOC110370482
gene-LOC110378267	79.4512	6.312	1.02e-05	3.1e-05	yes	up	0	2.3825	0	0	0	0	0.45	6.9	1.21	0.97	scavenger receptor class B member 1-like, transcript variant X2
gene-LOC110380138	77.9819	6.28507	3.24e-08	1.26e-07	yes	up	0.155	126.272	0.1	0.12	0.29	0.11	0.35	61.25	190.56	252.93	dentin sialophosphoprotein-like
gene-LOC110372470	77.8154	6.28198	6.41e-11	3.1e-10	yes	up	0.08	24.8525	0.02	0.02	0.26	0.02	16.29	35.14	21.7	26.28	uncharacterized LOC110372470
gene-LOC110372639	76.0976	6.24978	9.91e-38	1.45e-36	yes	up	0.225	53.6975	0.08	0.28	0.28	0.26	52	80.75	49.93	32.11	mucin-2-like
gene-LOC110370458	76.0116	6.24815	5.77e-05	0.000159294	yes	up	0	7.39	0	0	0	0	7.81	4.37	17.17	0.21	probable serine/threonine-protein kinase dyrk1
gene-LOC110377012	75.1476	6.23166	3.44e-07	1.23e-06	yes	up	0	1.045	0	0	0	0	1.35	1.33	1.01	0.49	golgin subfamily A member 3-like
gene-LOC110382450	74.4044	6.21732	4.88e-07	1.72e-06	yes	up	0	9.235	0	0	0	0	7.8	14.68	10.74	3.72	ankyrin repeat domain-containing protein 65-like
gene-LOC110369951	72.5974	6.18185	2.82e-71	8.71e-70	yes	up	0.0425	11.9825	0.05	0.04	0.03	0.05	9.12	15.7	8.88	14.23	probable chitinase 10, transcript variant X1
gene-LOC110378601	72.4121	6.17816	8.5e-07	2.92e-06	yes	up	0	2.7	0	0	0	0	2.33	4.82	1.04	2.61	uncharacterized LOC110378601, transcript variant X1
gene-LOC110373204	72.2353	6.17463	5.47e-06	1.72e-05	yes	up	0	8.0175	0	0	0	0	15.27	5.15	9.68	1.97	thrombin inhibitor rhodniin-like, transcript variant X2
gene-LOC110374253	69.1807	6.1123	3.34e-07	1.19e-06	yes	up	0	1.4425	0	0	0	0	1.91	1.47	1.38	1.01	sodium-coupled monocarboxylate transporter 1-like, transcript variant X1
gene-LOC110377402	69.0493	6.10956	2.73e-80	9.68e-79	yes	up	0.4425	117.265	0.41	0.42	0.61	0.33	139.19	126.91	120.61	82.35	heparan-alpha-glucosaminide N-acetyltransferase
gene-LOC110373053	68.5329	6.09872	5.53e-07	1.93e-06	yes	up	0.0075	1.8325	0.03	0	0	0	1.35	1.31	4.03	0.64	leucine-rich repeat and immunoglobulin-like domain-containing nogo receptor-interacting protein 1
gene-LOC110379196	67.7394	6.08192	4.28e-07	1.52e-06	yes	up	0.0075	2.3725	0	0.03	0	0	4.03	2.62	1.28	1.56	allantoicase-like
gene-LOC110382711	66.9334	6.06465	0.00143956	0.00324139	yes	up	0.0775	19.675	0	0	0.31	0	32.24	25.4	20.17	0.89	uncharacterized LOC110382711
gene-LOC110383478	66.5624	6.05664	8.34e-07	2.87e-06	yes	up	0	1.8575	0	0	0	0	2.43	2.43	1.59	0.98	uncharacterized LOC110383478
gene-LOC110380902	66.4042	6.0532	1.24e-13	7.18e-13	yes	up	0.0325	9.26	0	0.09	0.04	0	12.79	5.26	4.06	14.93	luciferin 4-monooxygenase-like, transcript variant X1
gene-LOC110369721	66.3486	6.05199	1.9e-18	1.38e-17	yes	up	0.1475	36.4775	0.06	0	0.19	0.34	64.75	25.16	31.77	24.23	uncharacterized LOC110369721
gene-LOC110373192	66.2605	6.05008	3.46e-07	1.24e-06	yes	up	0	1.5475	0	0	0	0	1.94	1.59	1.28	1.38	serine protease inhibitor dipetalogastin-like
gene-LOC110379440	66.0092	6.04459	2.72e-87	1.1e-85	yes	up	1.0325	265.658	0.71	0.77	0.85	1.8	259.42	313.57	218.71	270.93	protein takeout
gene-LOC110377607	65.5041	6.03351	2.25e-34	2.97e-33	yes	up	0.1425	28.6625	0.06	0.07	0.24	0.2	11.82	39.26	26.05	37.52	lachesin-like, transcript variant X1
gene-LOC110383048	64.5618	6.01261	0.000860857	0.00201388	yes	up	0	3.195	0	0	0	0	1.11	0.11	11.34	0.22	cuticle protein 16.5-like
gene-LOC110370884	64.3961	6.0089	1.18e-68	3.43e-67	yes	up	1.965	489.548	2.45	0.97	2.62	1.82	493.87	427.91	684.67	351.74	uncharacterized LOC110370884
gene-LOC110370623	64.2613	6.00588	3.75e-106	2.02e-104	yes	up	2.7075	687.947	3.71	1.82	2.61	2.69	733.67	865.96	619.66	532.5	synaptic vesicle membrane protein VAT-1 homolog-like, transcript variant X1
gene-LOC110373011	61.0579	5.93211	2.75e-11	1.37e-10	yes	up	0.01	2.5425	0	0	0	0.04	1.82	4.97	1.81	1.57	mucin-5AC
gene-LOC110379023	60.9638	5.92988	6.61e-10	2.98e-09	yes	up	0.045	10.4225	0	0	0	0.18	4.98	8.65	13.14	14.92	uncharacterized LOC110379023
gene-LOC110382373	59.8077	5.90226	2.15e-05	6.29e-05	yes	up	0.0125	3.595	0.05	0	0	0	1.54	2.22	9.99	0.63	juvenile hormone epoxide hydrolase-like
gene-LOC110384201	59.6929	5.89949	5.63e-06	1.77e-05	yes	up	0	2.6875	0	0	0	0	1.53	1.23	4.98	3.01	endocuticle structural glycoprotein ABD-4-like
gene-LOC110381996	59.4911	5.8946	9.57e-16	6.19e-15	yes	up	0.1775	38.565	0.14	0.43	0.14	0	38.48	30.7	50.92	34.16	uncharacterized LOC110381996
gene-LOC110374257	59.2949	5.88983	4.68e-27	4.91e-26	yes	up	0.0575	11.5175	0	0.02	0.02	0.19	12.17	11.63	10.95	11.32	sodium/potassium/calcium exchanger 3, transcript variant X1
gene-LOC110383709	59.0196	5.88312	3.63e-06	1.16e-05	yes	up	0.015	4.045	0	0	0	0.06	3.25	8.43	3.53	0.97	protein snwA
gene-LOC110373656	57.437	5.84391	5.42e-17	3.73e-16	yes	up	0.0375	8.8325	0	0.09	0.03	0.03	7.09	9.21	9.41	9.62	uncharacterized LOC110373656, transcript variant X1
gene-LOC110379909	57.3374	5.8414	4.55e-05	0.000127231	yes	up	0	5.7375	0	0	0	0	3.02	3.56	14.86	1.51	chorion class A protein Ld5-like
gene-LOC110375736	57.1751	5.83732	7.54e-09	3.1e-08	yes	up	0.0475	9.7275	0.05	0	0.09	0.05	23.78	7.44	3.57	4.12	uncharacterized LOC110375736, transcript variant X1
gene-LOC110374184	56.9885	5.8326	1.47e-15	9.38e-15	yes	up	0.0275	6.035	0.05	0	0.01	0.05	5.1	3.65	11.42	3.97	endothelin-converting enzyme homolog
gene-LOC110376389	56.9172	5.83079	1.25e-05	3.76e-05	yes	up	0	13.545	0	0	0	0	5.1	27.08	16.11	5.89	urease accessory protein UreE-like
gene-LOC110372161	56.5735	5.82205	0.000424289	0.00103778	yes	up	0.0175	4.4725	0	0	0	0.07	1.87	0.49	0.1	15.43	uncharacterized LOC110372161
gene-LOC110371008	56.3314	5.81587	2.08e-43	3.52e-42	yes	up	87.7125	19061.7	185.79	69.24	50.2	45.62	15123.4	16005	23767.5	21351	uncharacterized 30.3 kDa protein-like
gene-LOC110384508	55.9196	5.80528	1.08e-62	2.78e-61	yes	up	0.105	22.265	0.07	0.06	0.13	0.16	21.28	27.81	20.54	19.43	uncharacterized protein MAL8P1.12
gene-LOC110370463	55.887	5.80444	9.72e-07	3.32e-06	yes	up	0.0125	3.625	0.05	0	0	0	2.93	5.74	1.59	4.24	uncharacterized LOC110370463
gene-LOC110382157	55.2967	5.78912	1.78e-05	5.27e-05	yes	up	0.1275	27.08	0.47	0.04	0	0	32.81	19.54	46.17	9.8	uncharacterized LOC110382157, transcript variant X1
gene-LOC110380384	55.2271	5.7873	3.85e-52	7.9e-51	yes	up	2.225	478.97	1.59	1.81	4.12	1.38	607.6	462.66	537.4	308.22	lysoplasmalogenase-like protein TMEM86A
gene-LOC110382673	54.7266	5.77417	3e-16	1.99e-15	yes	up	0.1525	25.6775	0.15	0.25	0	0.21	31.43	36.05	14.3	20.93	serine protease snake-like, transcript variant X1
gene-LOC110376960	54.5336	5.76907	9.39e-08	3.52e-07	yes	up	0.01	2.165	0.02	0	0	0.02	2.25	2.58	2.06	1.77	homeobox protein Mohawk
gene-LOC110372253	54.1724	5.75949	2.49e-142	2.12e-140	yes	up	2.8175	609.43	2.63	2.32	3.73	2.59	497.77	690.11	489.89	759.95	protein yippee-like CG15309, transcript variant X1
gene-LOC110373290	53.1201	5.73119	7.67e-251	1.7e-248	yes	up	2.415	428.707	3.08	2.36	2.01	2.21	424.65	446.14	422.68	421.36	ubiquitin-like protein 3
gene-LOC110379256	52.3546	5.71024	3.69e-09	1.56e-08	yes	up	0.0125	2.6	0	0	0.05	0	3.52	1.86	1.92	3.1	uncharacterized LOC110379256
gene-LOC110379568	51.4024	5.68376	6.95e-05	0.000189808	yes	up	0	0.765	0	0	0	0	0.15	0.34	1.13	1.44	PR domain zinc finger protein 5-like
gene-LOC110374258	51.1399	5.67638	1.35e-59	3.29e-58	yes	up	0.345	71.8775	0.24	0.29	0.5	0.35	32.94	93.1	66.54	94.93	sodium/potassium/calcium exchanger 4-like
gene-LOC110377872	49.5248	5.63008	1.7e-05	5.03e-05	yes	up	0	1.5925	0	0	0	0	2.44	1.41	1.81	0.71	uncharacterized LOC110377872
gene-LOC110378080	48.3469	5.59535	5.93e-19	4.44e-18	yes	up	0.0325	5.5575	0.02	0.04	0.03	0.04	6.03	4.52	6.57	5.11	BTB/POZ domain-containing protein 6-B, transcript variant X1
gene-LOC110380669	47.302	5.56383	5.89e-06	1.85e-05	yes	up	0.0125	2.6025	0	0.05	0	0	3.51	1.3	3.74	1.86	uncharacterized LOC110380669
gene-LOC110383962	46.7026	5.54543	1.39e-62	3.59e-61	yes	up	0.53	95.39	0.34	0.93	0.52	0.33	65.22	83.76	109.54	123.04	uncharacterized LOC110383962
gene-LOC110377502	46.6733	5.54453	1.14e-20	9.25e-20	yes	up	0.0825	15.7425	0.07	0.05	0.11	0.1	22.56	23.36	11.46	5.59	alkaline phosphatase-like, transcript variant X1
gene-LOC110383714	45.619	5.51156	4.29e-07	1.52e-06	yes	up	0.025	4.435	0	0	0.1	0	3.68	5.71	3.84	4.51	rho GTPase-activating protein gacII-like
gene-LOC110380160	44.8574	5.48727	2.49e-05	7.21e-05	yes	up	0	6.2275	0	0	0	0	4.34	5.17	2.77	12.63	uncharacterized LOC110380160, transcript variant X1
gene-LOC110371019	44.6411	5.4803	0.000106262	0.000283971	yes	up	0.025	5.505	0.1	0	0	0	0.42	13.22	5.35	3.03	uncharacterized 30.3 kDa protein-like
gene-LOC110374458	44.6411	5.4803	7.74e-123	4.97e-121	yes	up	3.0425	536.173	4.08	3.05	3.24	1.8	515.7	544.83	507.34	576.82	leucine-rich repeat-containing protein 57, transcript variant X1
gene-LOC110377027	44.5603	5.47769	2.12e-47	3.98e-46	yes	up	0.105	18.025	0.04	0.11	0.16	0.11	9.56	22.4	22.07	18.07	uncharacterized LOC110377027
gene-LOC110377173	44.3174	5.4698	5.8e-39	8.74e-38	yes	up	2.87	483.325	6.49	1.47	2.24	1.28	451.54	585.72	415.14	480.9	uncharacterized LOC110377173
gene-LOC110384106	44.3145	5.46971	4.18e-06	1.33e-05	yes	up	0.38	72.555	0.07	0.69	0.44	0.32	1	39.09	61.98	188.15	zonadhesin-like, transcript variant X1
gene-LOC110370594	43.0716	5.42866	5.59e-05	0.000154396	yes	up	0	1.47	0	0	0	0	1.46	0.51	2.26	1.65	farnesyl pyrophosphate synthase 2-like
gene-LOC110379756	42.6689	5.41511	3.5e-05	9.91e-05	yes	up	0.0075	1.66	0.03	0	0	0	1.05	2.12	0.35	3.12	facilitated trehalose transporter Tret1-like
gene-LOC110371264	42.1693	5.39812	5.29e-35	7.13e-34	yes	up	0.785	124.765	0.77	0.4	1.35	0.62	180.45	110.67	88.49	119.45	uncharacterized LOC110371264
gene-LOC110370446	41.8367	5.3867	2.92e-78	9.88e-77	yes	up	0.3675	60.2725	0.29	0.24	0.48	0.46	64.9	61.15	60.93	54.11	uncharacterized protein ZK1073.1, transcript variant X1
gene-LOC110380745	41.8307	5.38649	4.88e-60	1.2e-58	yes	up	1.5325	251.952	0.74	2.37	1.51	1.51	175.44	412.29	210.14	209.94	esterase FE4-like
gene-LOC110373446	41.5628	5.37722	3.88e-51	7.88e-50	yes	up	3.68	597.205	5.93	1.96	3.57	3.26	425.67	790.68	391.15	781.32	uncharacterized LOC110373446
gene-LOC110374704	41.5457	5.37663	6.47e-05	0.000177627	yes	up	0	1.5875	0	0	0	0	0.88	3.16	0.72	1.59	uncharacterized LOC110374704
gene-LOC110378911	41.4041	5.3717	9.67e-34	1.25e-32	yes	up	0.05	8.525	0.01	0.09	0.09	0.01	5.84	11.28	7.69	9.29	mucin-5AC-like, transcript variant X1
gene-LOC110381683	41.0327	5.3587	0.00273061	0.00588829	yes	up	0.2525	43.4225	0	0.03	0.62	0.36	0.04	14.77	62.53	96.35	zonadhesin-like
gene-LOC110378474	41.0262	5.35848	7.33e-46	1.32e-44	yes	up	1.6125	297.908	0.83	1.37	2.89	1.36	226.07	273.58	390.07	301.91	cytochrome P450 9e2-like, transcript variant X2
gene-LOC110372962	40.4002	5.33629	2.89e-05	8.28e-05	yes	up	0.05	8.6325	0.2	0	0	0	5.58	2.66	6.04	20.25	uncharacterized LOC110372962
gene-LOC110379114	40.3655	5.33505	1.5e-20	1.21e-19	yes	up	0.4225	71.945	0.12	0.4	0.61	0.56	12.36	140.11	58.66	76.65	uncharacterized LOC110379114
gene-LOC110374047	40.3254	5.33362	2.43e-05	7.04e-05	yes	up	0	2.4575	0	0	0	0	2.97	2.45	2.41	2	general odorant-binding protein 56a-like
gene-LOC110383735	40.2666	5.33151	2.04e-50	4.11e-49	yes	up	0.5425	86.555	0.9	0.47	0.51	0.29	34.87	118.33	88.56	104.46	formin-like protein CG32138, transcript variant X1
gene-LOC110370989	40.0286	5.32296	0.00136478	0.00308233	yes	up	0.07	10.165	0	0.1	0.06	0.12	0	5.51	13.46	21.69	organic cation transporter protein-like
gene-LOC110384265	39.8834	5.31771	2.09e-05	6.12e-05	yes	up	0	1.66	0	0	0	0	1.41	1.91	1.89	1.43	uncharacterized LOC110384265
gene-LOC110380914	39.6712	5.31002	1.19e-08	4.79e-08	yes	up	0.01	2.5475	0.01	0.03	0	0	1.2	5.44	1.35	2.2	mycosubtilin synthase subunit C
gene-LOC110376119	39.5486	5.30556	4.16e-10	1.9e-09	yes	up	0.4275	58.0325	0.27	0.58	0.57	0.29	100.5	16.18	79.14	36.31	uncharacterized LOC110376119
gene-LOC110373444	39.5115	5.3042	1.46e-32	1.81e-31	yes	up	1.2025	177.82	1.28	0.66	0.7	2.17	203.5	126.79	202.27	178.72	uncharacterized LOC110373444
gene-LOC110369960	39.0108	5.2858	3.56e-09	1.51e-08	yes	up	0.12	17.805	0.38	0.05	0	0.05	24.82	10.28	2.97	33.15	protein singles bar
gene-LOC110384288	38.7779	5.27716	2e-05	5.86e-05	yes	up	0.02	62.47	0.04	0	0.04	0	70.95	88	34.3	56.63	calponin homology domain-containing protein DDB_G0272472-like
gene-LOC110370726	38.5593	5.26901	0.00657046	0.0132046	yes	up	0	3.6875	0	0	0	0	0.92	1.73	0	12.1	uncharacterized LOC110370726
gene-LOC110372381	38.4332	5.26428	0.000196329	0.000505331	yes	up	0	0.445	0	0	0	0	0.11	0.49	0.29	0.89	broad-complex core protein isoforms 1/2/3/4/5, transcript variant X1
gene-LOC110370288	37.904	5.24428	0.00010601	0.000283419	yes	up	0	2.1125	0	0	0	0	3	0.96	2.63	1.86	circadian clock-controlled protein-like
gene-LOC110378841	37.8259	5.2413	0.000160456	0.000418796	yes	up	0	0.5	0	0	0	0	0.44	1.06	0.28	0.22	lachesin-like
gene-LOC110380661	37.1662	5.21592	3.11e-27	3.27e-26	yes	up	0.235	34.9	0.06	0.26	0.13	0.49	17.29	55.48	32.23	34.6	esterase FE4-like
gene-LOC110374916	36.8368	5.20308	1.32e-18	9.67e-18	yes	up	0.025	3.6925	0.02	0.02	0.03	0.03	3.91	2.2	5.13	3.53	protein artichoke
gene-LOC110375847	36.2217	5.17878	4.8e-05	0.000133756	yes	up	0.015	2.7575	0	0.06	0	0	1.16	3.91	1.26	4.7	uncharacterized LOC110375847
gene-LOC110378410	35.7147	5.15845	0.00515243	0.0105459	yes	up	0	3.21	0	0	0	0	5.11	1.57	6.16	0	A-kinase anchor protein 14-like
gene-LOC110371040	35.3795	5.14484	6.02e-05	0.000165653	yes	up	0	0.2475	0	0	0	0	0.28	0.27	0.21	0.23	protein eyes shut
gene-LOC110369741	35.2817	5.14085	2.92e-23	2.65e-22	yes	up	0.0625	8.0375	0.08	0.07	0.06	0.04	5.35	4.67	14.65	7.48	solute carrier family 2, facilitated glucose transporter member 3-like, transcript variant X1
gene-LOC110374029	35.1576	5.13577	0.000529141	0.00127964	yes	up	0.0075	0.985	0	0	0	0.03	2.63	0.19	0.28	0.84	uncharacterized LOC110374029
gene-LOC110380813	34.9375	5.12671	7.36e-28	7.88e-27	yes	up	0.4275	58.5475	0.16	0.39	0.92	0.24	37.74	55.96	91.36	49.13	uncharacterized LOC110380813
gene-LOC110384033	34.2753	5.0991	6.15e-50	1.22e-48	yes	up	1.095	142.278	1.54	0.93	1.38	0.53	176.21	139.31	129.67	123.92	uncharacterized LOC110384033
gene-LOC110378998	34.2307	5.09722	0.000264115	0.000665821	yes	up	0.025	3.44	0	0.1	0	0	8.55	1.32	1.59	2.3	doublesex and mab-3 related transcription factor 3-like
gene-LOC110370278	34.1557	5.09406	4.74e-07	1.67e-06	yes	up	0.4475	59.1575	0.52	0.38	0.81	0.08	31.68	4.62	71.66	128.67	protein takeout-like
gene-LOC110379668	33.7016	5.07475	0.00390781	0.00818394	yes	up	0.0075	1.06	0	0.03	0	0	0	0.2	0.9	3.14	uncharacterized LOC110379668, transcript variant X1
gene-LOC110371067	33.6531	5.07267	3.4e-05	9.64e-05	yes	up	0.005	0.6875	0	0	0.02	0	0.34	0.71	0.58	1.12	protein Wnt-1
gene-LOC110370621	33.5944	5.07015	1.58e-07	5.8e-07	yes	up	0.0275	3.8775	0	0	0.11	0	3.63	4.88	4.49	2.51	carboxypeptidase B-like
gene-LOC110376146	33.4894	5.06563	2.54e-05	7.35e-05	yes	up	0.0075	1.2825	0	0.03	0	0	0.83	1.26	1.9	1.14	lipase member H-like
gene-LOC110382633	33.0035	5.04455	2.23e-05	6.51e-05	yes	up	0.0225	3.71	0	0	0.09	0	2.55	4.9	2.91	4.48	uncharacterized LOC110382633
gene-LOC110375047	32.9783	5.04344	2.02e-37	2.92e-36	yes	up	0.195	26.0375	0.19	0.24	0.15	0.2	8.96	39	25.87	30.32	membrane-associated guanylate kinase, WW and PDZ domain-containing protein 1, transcript variant X1
gene-LOC110371445	32.9502	5.04222	1.06e-47	2e-46	yes	up	0.2375	23.8	0.28	0.13	0.1	0.44	13.98	29.13	23.72	28.37	uncharacterized LOC110371445, transcript variant X1
gene-LOC110383670	32.9466	5.04206	0.00012081	0.000321018	yes	up	0	4.81	0	0	0	0	2.9	4.49	5.35	6.5	uncharacterized LOC110383670
gene-LOC110380377	32.9415	5.04183	4.54e-28	4.89e-27	yes	up	0.085	15.0275	0.07	0.08	0.12	0.07	23.15	18.05	9.24	9.67	uncharacterized LOC110380377, transcript variant X1
gene-LOC110373348	32.2941	5.0132	3.04e-08	1.19e-07	yes	up	0.0175	2.2175	0	0.02	0.03	0.02	1.57	4.2	0.9	2.2	ATP-binding cassette sub-family G member 4-like
gene-LOC110372257	32.1664	5.00748	0.0002484	0.000628608	yes	up	2.48	39.4475	3.69	6.18	0.05	0	14.4	90	41.3	12.09	4-hydroxyphenylpyruvate dioxygenase-like, transcript variant X2
gene-LOC110372567	32.1236	5.00556	5.26e-54	1.14e-52	yes	up	0.505	62.2275	0.32	0.45	0.82	0.43	70.61	63.91	57.38	57.01	sulfotransferase 1C4-like
gene-LOC110384297	32.1039	5.00468	2.98e-14	1.78e-13	yes	up	0.1125	14.11	0.12	0.13	0.03	0.17	11.7	30.07	10.26	4.41	organic cation transporter protein-like
gene-LOC110381606	31.6701	4.98505	0.00353746	0.00747769	yes	up	0	4.5825	0	0	0	0	1.02	0.45	11.13	5.73	shematrin-like protein 3
gene-LOC110383862	31.4649	4.97567	2.7e-23	2.47e-22	yes	up	0.665	73.165	0.79	0.45	0.49	0.93	128.45	81.36	49.9	32.95	uncharacterized LOC110383862, transcript variant X1
gene-LOC110377528	31.4106	4.97318	0.000183989	0.000475311	yes	up	0.0675	8.8075	0	0	0	0.27	14.45	10.9	7.63	2.25	calcium and integrin-binding family member 3, transcript variant X1
gene-LOC110383653	31.158	4.96153	0.00745641	0.0148249	yes	up	0	2.1325	0	0	0	0	1.97	0	4.74	1.82	uncharacterized LOC110383653
gene-LOC110373706	30.9813	4.95332	1.06e-33	1.36e-32	yes	up	0.615	76.56	0.61	0.45	1.03	0.37	29.5	93.22	87.3	96.22	F-box only protein 32, transcript variant X1
gene-LOC110378107	30.9007	4.94957	0.00135846	0.00307081	yes	up	0	0.5925	0	0	0	0	1.08	0.55	0.65	0.09	segmentation protein Runt-like
gene-LOC110380895	30.7549	4.94275	6.02e-59	1.45e-57	yes	up	0.295	35.265	0.32	0.39	0.24	0.23	36.66	36.32	29.68	38.4	uncharacterized LOC110380895
gene-LOC110370536	30.6064	4.93576	3.02e-45	5.36e-44	yes	up	0.165	19.785	0.16	0.09	0.19	0.22	21.54	17.61	16.9	23.09	follistatin-A-like
gene-LOC110381988	30.4937	4.93044	6.05e-22	5.19e-21	yes	up	0.1775	18.58	0.28	0.07	0.19	0.17	24.56	11.58	22.42	15.76	insulin-like growth factor 1 receptor
gene-LOC110373440	30.327	4.92253	3.07e-32	3.75e-31	yes	up	3.81	409.673	2.06	5.33	3.49	4.36	594.03	351.91	209.19	483.56	uncharacterized LOC110373440
gene-LOC110382655	30.026	4.90814	3.81e-47	7.08e-46	yes	up	4.1725	497.545	5.03	2.76	4.88	4.02	309.6	332.56	543.04	804.98	neutral ceramidase
gene-LOC110381883	29.7743	4.896	3.88e-28	4.19e-27	yes	up	0.0625	7.4275	0.03	0.03	0.11	0.08	6.92	5.15	7.87	9.77	acetylcholinesterase-like, transcript variant X1
gene-LOC110377554	29.7039	4.89258	0.000495615	0.00120512	yes	up	0.0175	1.8875	0	0	0.03	0.04	0.48	5.19	0.18	1.7	serine protease easter-like, transcript variant X1
gene-LOC110376368	29.6855	4.89169	3.98e-13	2.22e-12	yes	up	0.245	26.61	0.13	0.42	0.14	0.29	30.52	18.09	34.39	23.44	ejaculatory bulb-specific protein 3-like
gene-LOC110372549	29.6214	4.88857	0.000482373	0.00117394	yes	up	0	3.6375	0	0	0	0	3.42	4.56	1.33	5.24	uncharacterized LOC110372549
gene-LOC110376940	29.3077	4.87321	7.64e-38	1.12e-36	yes	up	0.22	25.425	0.17	0.22	0.23	0.26	16.26	19.4	26.69	39.35	ubiquitin-conjugating enzyme E2Q-like protein CG4502
gene-LOC110369753	29.1718	4.8665	6.89e-17	4.71e-16	yes	up	2.0275	226.667	0.46	2.83	4.47	0.35	171.82	225.87	208.86	300.12	macrophage mannose receptor 1-like
gene-LOC110377522	29.0723	4.86157	0.000870555	0.00203408	yes	up	0.0225	3.015	0	0	0.09	0	5.41	5.12	0.42	1.11	uncharacterized LOC110377522
gene-LOC110380416	29.0125	4.8586	5.93e-07	2.07e-06	yes	up	0.085	9.1825	0.11	0.11	0	0.12	5.73	8.39	14.95	7.66	uncharacterized LOC110380416
gene-LOC110381891	28.99	4.85748	0.00282846	0.00608168	yes	up	0.64	84.0475	0.13	0	1.42	1.01	0.74	33.2	121.81	180.44	zonadhesin-like
gene-LOC110377519	28.8642	4.85121	0.000902888	0.00210496	yes	up	0	0.9975	0	0	0	0	1.79	1.2	0.54	0.46	uncharacterized LOC110377519
gene-LOC110381698	28.861	4.85105	7.1e-25	6.89e-24	yes	up	0.69	75.3175	0.33	0.78	0.47	1.18	78.69	46.81	127.42	48.35	carbonic anhydrase 7
gene-LOC110371645	28.8325	4.84962	0.0166543	0.0307972	yes	up	0	1.5975	0	0	0	0	5.07	0.52	0.8	0	histidine-rich glycoprotein-like
gene-LOC110378881	28.7502	4.8455	0.00012563	0.000332776	yes	up	0.0075	0.9825	0	0	0	0.03	0.56	1.77	0.52	1.08	uncharacterized LOC110378881
gene-LOC110375162	28.6368	4.8398	2.29e-49	4.48e-48	yes	up	1.405	155.42	0.67	1.35	1.98	1.62	182.16	163.47	155.31	120.74	sphingomyelin phosphodiesterase, transcript variant X3
gene-LOC110378549	28.51	4.8334	0.00034646	0.000858376	yes	up	0	0.2525	0	0	0	0	0.21	0.19	0.25	0.36	protein rolling stone-like, transcript variant X1
gene-LOC110380536	28.5077	4.83328	0.00161716	0.00361616	yes	up	0.0075	0.7125	0	0	0.03	0	0.84	0.13	0.14	1.74	zwei Ig domain protein zig-8-like
gene-LOC110375646	28.319	4.8237	1.27e-144	1.1e-142	yes	up	30.46	3302.12	24.79	28.22	34.04	34.79	3322.62	3627.88	3043.18	3214.81	glutathione S-transferase D7-like, transcript variant X2
gene-LOC110374765	28.2832	4.82187	2.47e-28	2.69e-27	yes	up	0.115	11.9225	0.09	0.18	0.06	0.13	10.45	12.82	10.88	13.54	putative uncharacterized protein DDB_G0282133, transcript variant X1
gene-LOC110382010	28.1658	4.81587	4.45e-23	4e-22	yes	up	0.205	22.0675	0.28	0.06	0.23	0.25	22.53	17.26	24.53	23.95	uncharacterized LOC110382010
gene-LOC110378435	28.156	4.81537	1.68e-08	6.7e-08	yes	up	0.01	0.9675	0.01	0	0.01	0.02	0.23	1.6	0.57	1.47	low-density lipoprotein receptor-related protein 4-like, transcript variant X1
gene-LOC110375479	28.0871	4.81184	1.31e-35	1.82e-34	yes	up	1.64	193.99	0.95	3.18	1.49	0.94	135.68	336.34	153.88	150.06	putative SLC9B1-like protein SLC9B1P1, transcript variant X1
gene-LOC110380310	27.8776	4.80103	3.9e-37	5.6e-36	yes	up	2.6625	277.248	2.29	2.18	3.23	2.95	464.34	211.44	219.27	213.94	protein lethal(2)essential for life-like
gene-LOC110372499	27.8205	4.79808	0.00138536	0.00312602	yes	up	0	1.3625	0	0	0	0	2.88	0.99	0.91	0.67	spidroin-2, transcript variant X1
gene-LOC110379940	27.4509	4.77878	3.27e-21	2.72e-20	yes	up	0.0325	3.285	0.01	0.07	0.01	0.04	2.47	4.63	2.92	3.12	nucleolar protein 4-like
gene-LOC110374585	27.3076	4.77123	0.000545795	0.00131789	yes	up	0	2.2975	0	0	0	0	2.93	1.79	2.8	1.67	uncharacterized LOC110374585
gene-LOC110379948	26.9006	4.74957	0.00900558	0.0176332	yes	up	0.0025	0.305	0	0	0.01	0	0.03	0	0.72	0.47	vitellogenin-like
gene-LOC110372269	26.8339	4.74598	0.00408546	0.00853195	yes	up	0.0975	11.62	0	0.21	0.18	0	7.43	2.75	0	36.3	basic salivary proline-rich protein 4-like
gene-LOC110375907	26.7434	4.74111	2.06e-103	1.06e-101	yes	up	6.0325	616.992	5.18	6.79	5.18	6.98	694.46	539.29	556.33	677.89	transducin beta-like protein 2, transcript variant X1
gene-LOC110379115	26.6316	4.73507	2.32e-33	2.93e-32	yes	up	0.7025	74.945	0.61	0.56	0.84	0.8	29.01	134.48	61.76	74.53	uncharacterized LOC110379115, transcript variant X3
gene-LOC110382547	26.3095	4.71751	1.55e-119	9.82e-118	yes	up	37.025	3729.37	33.16	33.91	38.37	42.66	4025.74	3852.13	3889.33	3150.29	6-phosphofructo-2-kinase/fructose-2,6-bisphosphatase, transcript variant X2
gene-LOC110377214	26.2701	4.71535	4.67e-37	6.69e-36	yes	up	0.42	43.085	0.42	0.35	0.54	0.37	31.14	37.34	36.23	67.63	uncharacterized LOC110377214
gene-LOC110375001	26.1304	4.70766	6.9e-29	7.67e-28	yes	up	0.7075	69.8975	0.77	0.7	1.08	0.28	89.21	46.05	95.29	49.04	maltase A3-like
gene-LOC110382964	26.0916	4.70551	5.79e-43	9.7e-42	yes	up	0.6025	61.0025	0.72	1.04	0.28	0.37	45.11	87.21	54.62	57.07	serine protease snake-like
gene-LOC110372729	25.986	4.69966	1.04e-41	1.68e-40	yes	up	5.0375	52.035	10.11	6.82	0.37	2.85	51.57	68.97	34.91	52.69	protein white
gene-LOC110383401	25.8574	4.6925	0.000232309	0.000591439	yes	up	0.0175	4.47	0	0	0	0.07	9.89	3.01	3.97	1.01	zinc finger protein 383-like
gene-LOC110379750	25.5302	4.67413	2.89e-06	9.39e-06	yes	up	0.0325	3.1675	0	0.04	0	0.09	4.71	3.12	2.56	2.28	uncharacterized LOC110379750
gene-LOC110376970	25.3832	4.6658	0.00237397	0.00516386	yes	up	0.165	10.875	0	0	0.66	0	1.68	23.39	14.96	3.47	uncharacterized LOC110376970
gene-LOC110375807	25.355	4.6642	0.00336011	0.00712784	yes	up	0	1.26	0	0	0	0	0.78	2.87	1.15	0.24	uncharacterized LOC110375807
gene-LOC110370242	25.3022	4.66119	0.000751942	0.0017773	yes	up	0	1.7875	0	0	0	0	0.97	2.45	1.65	2.08	uncharacterized LOC110370242
gene-LOC110378110	25.113	4.65036	5.79e-16	3.78e-15	yes	up	0.26	26.4575	0.07	0.1	0.62	0.25	18.92	44.82	28.59	13.5	carboxypeptidase B-like
gene-LOC110382158	24.689	4.6258	3.64e-48	6.94e-47	yes	up	0.3075	30.0325	0.23	0.34	0.4	0.26	28.36	37.25	21.45	33.07	serine protease snake-like
gene-LOC110373312	24.629	4.62228	2.03e-23	1.86e-22	yes	up	5.745	546.268	1.62	5.25	11.64	4.47	478.08	445.84	445.44	815.71	uncharacterized LOC110373312
gene-LOC110373607	24.5475	4.61751	1.79e-18	1.31e-17	yes	up	0.1025	9.54	0.11	0.01	0.15	0.14	3.05	13.08	9.03	13	uncharacterized LOC110373607, transcript variant X1
gene-LOC110374268	24.5434	4.61726	0.00089709	0.00209376	yes	up	0	0.3575	0	0	0	0	0.2	0.39	0.47	0.37	leucine-rich repeat-containing protein 15-like
gene-LOC110381251	24.4912	4.61419	2.77e-08	1.09e-07	yes	up	0.01	1.1925	0	0.01	0.02	0.01	1.12	1.1	1.48	1.07	hemicentin-1-like
gene-LOC110383834	24.2667	4.60091	7.55e-102	3.79e-100	yes	up	0.9225	86.84	0.65	1.01	1.07	0.96	89.34	91.11	83.28	83.63	protein scarlet-like
gene-LOC110378341	24.2552	4.60022	0.00263757	0.00569836	yes	up	0.005	0.6325	0	0	0	0.02	0.43	1.54	0.53	0.03	uncharacterized protein DDB_G0283357-like
gene-LOC110370729	24.139	4.59329	1.76e-18	1.28e-17	yes	up	0.125	11.6925	0.11	0.15	0.04	0.2	9.19	18.1	8.16	11.32	uncharacterized LOC110370729
gene-LOC110383979	24.0177	4.58603	0.00162745	0.0036366	yes	up	0	0.9575	0	0	0	0	0.39	0.74	1.1	1.6	uncharacterized LOC110383979, transcript variant X1
gene-LOC110381397	23.8446	4.57559	0.000465593	0.0011342	yes	up	0.0075	0.675	0	0	0	0.03	0.52	0.29	0.78	1.11	putative fatty acyl-CoA reductase CG5065
gene-LOC110383818	23.8144	4.57376	0.00249758	0.00541071	yes	up	0	0.3325	0	0	0	0	0.08	0.56	0.23	0.46	uncharacterized LOC110383818
gene-LOC110377520	23.7405	4.56928	0.00714171	0.0142575	yes	up	0	2.39	0	0	0	0	1.34	6.98	0.42	0.82	uncharacterized LOC110377520
gene-LOC110384322	23.5654	4.5586	2.65e-11	1.32e-10	yes	up	0.0825	7.515	0.08	0.08	0.04	0.13	4.5	14.54	4.85	6.17	limbic system-associated membrane protein-like, transcript variant X2
gene-LOC110374070	23.4493	4.55147	1.46e-80	5.22e-79	yes	up	1.165	109.82	0.81	0.98	1.62	1.25	94.04	119.78	101.61	123.85	phospholipid scramblase 1, transcript variant X3
gene-LOC110376567	23.3341	4.54437	3.59e-06	1.15e-05	yes	up	0.0025	0.335	0	0	0.01	0	0.1	0.67	0.27	0.3	uncharacterized LOC110376567
gene-LOC110379625	23.236	4.53829	4.09e-24	3.86e-23	yes	up	0.12	10.13	0.1	0.25	0.04	0.09	12.49	9.92	9.57	8.54	potassium voltage-gated channel protein Shab, transcript variant X1
gene-LOC110381534	23.2264	4.53769	0.0017107	0.00380983	yes	up	0	0.465	0	0	0	0	0.44	0.55	0.65	0.22	leucine-rich repeat-containing protein 24-like
gene-LOC110380476	23.2193	4.53725	0.00069227	0.00164673	yes	up	0.895	4.205	3.56	0.02	0	0	0.12	7.1	1.04	8.56	peroxidase-like, transcript variant X1
gene-LOC110380794	23.2129	4.53685	0.00687412	0.0137733	yes	up	0	1.485	0	0	0	0	0.13	0.08	5.59	0.14	uncharacterized LOC110380794
gene-LOC110375568	23.1208	4.53112	1.79e-25	1.77e-24	yes	up	0.4525	40.925	0.13	0.3	0.61	0.77	25.22	55.6	38.28	44.6	low-density lipoprotein receptor-related protein 2
gene-LOC110373557	22.9957	4.52329	0.000365491	0.000901992	yes	up	0.02	1.655	0	0	0	0.08	0.66	2.13	0.82	3.01	facilitated trehalose transporter Tret1-like
gene-LOC110370130	22.7632	4.50863	4.41e-11	2.16e-10	yes	up	0.17	14.635	0	0.17	0.42	0.09	18.76	15.94	14.97	8.87	neurogenic differentiation factor 1
gene-LOC110375300	22.6952	4.50431	6.34e-10	2.86e-09	yes	up	0.23	19.955	0.25	0.04	0.45	0.18	41.9	22.14	5.12	10.66	multiple inositol polyphosphate phosphatase 1-like
gene-LOC110375735	22.6529	4.50162	0.000386	0.000949454	yes	up	0.0125	1.4125	0	0.05	0	0	1.93	1.13	1.09	1.5	uncharacterized LOC110375735
gene-LOC110380426	22.3192	4.48022	9.04e-178	1.12e-175	yes	up	2.215	195.455	2.11	2.5	2.4	1.85	141.38	236.77	194.81	208.86	protein pellino, transcript variant X1
gene-LOC110376717	22.302	4.4791	5.65e-11	2.74e-10	yes	up	0.0625	6.1075	0.13	0.05	0.02	0.05	3.24	13.31	3.81	4.07	uncharacterized LOC110376717
gene-LOC110383138	22.215	4.47346	0.000133139	0.000351636	yes	up	0.015	1.3325	0	0.06	0	0	1.48	1.26	1.12	1.47	scavenger receptor class B member 1
gene-LOC110383372	22.2106	4.47318	0.00349934	0.00740703	yes	up	11.995	1084.21	2.25	3.59	15.32	26.82	2.69	62.43	2013.47	2258.24	fibroin heavy chain-like
gene-LOC110376390	22.1083	4.46652	1.23e-15	7.91e-15	yes	up	0.12	10.2025	0.07	0.14	0.13	0.14	11.24	16.29	5.35	7.93	uncharacterized LOC110376390
gene-LOC110369891	22.0203	4.46076	0.000551159	0.00132983	yes	up	0.0075	0.71	0	0	0.03	0	0.3	1.15	0.57	0.82	DC-STAMP domain-containing protein 1-like
gene-LOC110376369	21.8647	4.45053	0.0024044	0.00522497	yes	up	0	1.0175	0	0	0	0	0.94	0.49	1.22	1.42	ejaculatory bulb-specific protein 3-like
gene-LOC110378773	21.8398	4.44889	1.52e-13	8.73e-13	yes	up	0.02	1.75	0.01	0.03	0.02	0.02	1.68	1.53	2	1.79	urease accessory protein UreE-like
gene-LOC110377269	21.8205	4.44761	1.19e-32	1.48e-31	yes	up	2.9025	250.73	1.4	2.49	5.63	2.09	208.23	293.28	255.8	245.61	facilitated trehalose transporter Tret1-like
gene-LOC110378243	21.7848	4.44525	1.21e-85	4.75e-84	yes	up	4.01	335.35	4.64	4.59	2.78	4.03	341.68	286.74	383.77	329.21	N-acetylglucosamine-6-phosphate deacetylase
gene-LOC110377107	21.5304	4.4283	0.00739034	0.0147051	yes	up	0	8.9475	0	0	0	0	0.88	11.19	18.73	4.99	uncharacterized LOC110377107
gene-LOC110375539	21.4187	4.4208	2.97e-99	1.43e-97	yes	up	1.7925	148.38	1.36	1.86	1.74	2.21	146.6	149.29	135.64	161.99	beta-1,3-glucan-binding protein-like
gene-LOC110380173	21.3901	4.41887	4.22e-23	3.81e-22	yes	up	0.1075	8.9875	0.04	0.12	0.13	0.14	8.48	15.28	6.43	5.76	uncharacterized LOC110380173, transcript variant X1
gene-LOC110369627	21.3419	4.41562	2.36e-16	1.57e-15	yes	up	2.3525	169.657	0	2.82	4.41	2.18	224.06	202.98	128.63	122.96	27 kDa primary mesenchyme-specific spicule protein-like
gene-LOC110384003	21.3407	4.41553	0.00359959	0.00759886	yes	up	0	1.42	0	0	0	0	0.78	1.09	0.85	2.96	uncharacterized LOC110384003
gene-LOC110382615	21.3165	4.4139	1.04e-66	2.91e-65	yes	up	3.18	189.998	4.28	2.18	3.39	2.87	170.32	235.91	206.98	146.78	membrane-bound alkaline phosphatase-like, transcript variant X1
gene-LOC110381082	21.2215	4.40745	2.88e-05	8.27e-05	yes	up	0.0125	1.07	0	0.02	0.03	0	0.38	1.92	1.12	0.86	uncharacterized LOC110381082
gene-LOC110370175	21.1523	4.40275	4.18e-08	1.61e-07	yes	up	0.2275	18.6	0	0.18	0.08	0.65	18.01	33.25	4.68	18.46	ommochrome-binding protein-like
gene-LOC110374595	21.001	4.39238	0.000175099	0.000453272	yes	up	0.0725	2.5375	0	0.29	0	0	1.58	2.28	5.06	1.23	sodium channel protein Nach-like
gene-LOC110370303	20.9574	4.38939	3.41e-18	2.46e-17	yes	up	0.0325	2.75	0.05	0.01	0.03	0.04	2.56	3.11	2.22	3.11	toll-like receptor 6
gene-LOC110378861	20.937	4.38798	2.42e-34	3.19e-33	yes	up	3.24	268.875	1.77	2.98	4	4.21	177.73	210.15	225.02	462.6	cytochrome P450 4C1-like, transcript variant X1
gene-LOC110372920	20.9329	4.3877	0.000621192	0.00148773	yes	up	0.0175	1.775	0	0.07	0	0	1.54	2.46	2.11	0.99	circadian clock-controlled protein-like
gene-LOC110372950	20.7744	4.37673	0.000207944	0.000533706	yes	up	0.0425	3.465	0	0	0.11	0.06	1.12	3.84	7.87	1.03	uncharacterized LOC110372950
gene-LOC110374422	20.6932	4.37109	0.00068482	0.00162962	yes	up	0.015	1.4275	0	0	0.06	0	1.24	2.42	1.07	0.98	uncharacterized LOC110374422
gene-LOC110376313	20.6793	4.37012	9.07e-07	3.1e-06	yes	up	0.055	4.575	0.1	0.04	0.06	0.02	2.17	1.24	13.49	1.4	esterase FE4-like
gene-LOC110370880	20.4408	4.35338	0.00666884	0.0133832	yes	up	0	0.315	0	0	0	0	0.12	0.13	0.29	0.72	uncharacterized LOC110370880
gene-LOC110380726	20.4089	4.35113	2.44e-07	8.81e-07	yes	up	0.03	2.275	0.06	0	0.04	0.02	4.12	2.03	1.91	1.04	chorion peroxidase
gene-LOC110375772	20.3295	4.3455	6.86e-10	3.08e-09	yes	up	0.2725	15.4025	0.09	0.1	0.8	0.1	20.83	9.74	10.12	20.92	uncharacterized LOC110375772
gene-LOC110370491	20.2626	4.34075	5.02e-22	4.32e-21	yes	up	0.04	3.31	0.03	0.03	0.05	0.05	3.32	3.73	2.99	3.2	uncharacterized LOC110370491, transcript variant X1
gene-LOC110377430	20.2379	4.33899	0.000543777	0.00131344	yes	up	0.005	0.385	0	0	0.02	0	0.3	0.45	0.32	0.47	lipase member H-A-like
gene-LOC110370403	20.1802	4.33487	5.61e-29	6.26e-28	yes	up	0.155	12.355	0.11	0.1	0.17	0.24	7.01	19.34	12.99	10.08	bumetanide-sensitive sodium-(potassium)-chloride cotransporter, transcript variant X1
gene-LOC110379928	20.0794	4.32764	0.00823299	0.0162285	yes	up	0	0.375	0	0	0	0	0.65	0.56	0.08	0.21	prohormone-3, transcript variant X2
gene-LOC110378246	20.0041	4.32223	0.00344304	0.00729396	yes	up	0	0.62	0	0	0	0	0.37	0.58	1	0.53	chondroadherin
gene-LOC110381814	19.8116	4.30827	3.33e-05	9.48e-05	yes	up	0.055	9.76	0	0.17	0	0.05	10.8	1.2	10.63	16.41	protein tyrosine phosphatase domain-containing protein 1-like
gene-LOC110377000	19.7846	4.30631	0.0157014	0.0291887	yes	up	0	1.39	0	0	0	0	3.64	0.95	0.16	0.81	uncharacterized LOC110377000
gene-LOC110380531	19.7641	4.30481	0.000547032	0.00132063	yes	up	0.005	0.52	0	0.01	0	0.01	0.43	0.24	0.4	1.01	peroxidase
gene-LOC110369677	19.4993	4.28535	9.94e-61	2.46e-59	yes	up	0.475	37.265	0.37	0.48	0.47	0.58	20.48	49.55	36.25	42.78	serine/threonine-protein kinase NLK2
gene-LOC110369708	19.4318	4.28035	1.66e-99	8.09e-98	yes	up	1.11	92.2975	1.12	1.5	1.06	0.76	90.72	95.93	103.46	79.08	E3 ubiquitin-protein ligase HECW2, transcript variant X1
gene-LOC110378412	19.3838	4.27678	0.00802669	0.0158639	yes	up	0	0.435	0	0	0	0	0.36	0.1	0.74	0.54	facilitated trehalose transporter Tret1-2 homolog
gene-LOC110375906	19.33	4.27277	1.3e-09	5.71e-09	yes	up	0.12	9.4425	0.03	0.16	0.12	0.17	2.99	18.56	12.9	3.32	uncharacterized LOC110375906
gene-LOC110379257	19.3147	4.27163	0.00464757	0.00960904	yes	up	0	0.4775	0	0	0	0	0.44	0.52	0.21	0.74	uncharacterized LOC110379257
gene-LOC110375037	19.2992	4.27047	5.41e-228	1.07e-225	yes	up	9.4325	713.25	10.65	9.24	9.29	8.55	634.19	818.06	697.23	703.52	WASH complex subunit 3
gene-LOC110380823	19.2847	4.26938	0.000953526	0.00220796	yes	up	0.0125	1.175	0.05	0	0	0	1.1	1.77	1.12	0.71	uncharacterized LOC110380823
gene-LOC110383755	19.2612	4.26763	9.93e-24	9.22e-23	yes	up	10.8775	771.355	14.53	16.79	8.52	3.67	902.86	470.93	1076.69	634.94	lipase member H-like
gene-LOC110378700	19.2508	4.26685	0.000172148	0.00044618	yes	up	0.015	1.155	0	0.04	0	0.02	2.2	0.66	1.29	0.47	O-acyltransferase like protein-like
gene-LOC110383055	19.1159	4.2567	0.00534977	0.010918	yes	up	0.02	1.5325	0	0	0	0.08	4.12	0.86	0.46	0.69	uncharacterized LOC110383055
gene-LOC110380667	19.1127	4.25646	0.00027539	0.000691648	yes	up	0.01	0.8725	0	0	0.02	0.02	0.83	1.22	0.61	0.83	uncharacterized LOC110380667
gene-LOC110370251	19.1041	4.25581	1.24e-94	5.63e-93	yes	up	0.7325	51.2125	0.98	0.64	0.75	0.56	38.32	68.23	47.79	50.51	kelch-like protein 5
gene-LOC110379680	19.0292	4.25014	6.05e-05	0.00016635	yes	up	0.02	3.42	0.05	0	0	0.03	4.83	4.18	1.59	3.08	tripartite motif-containing protein 45
gene-LOC110380091	18.7657	4.23003	2.21e-12	1.18e-11	yes	up	0.0425	2.4425	0.04	0.07	0.03	0.03	3.11	2.98	2.11	1.57	glutamate receptor ionotropic, kainate 2, transcript variant X1
gene-LOC110373122	18.7437	4.22833	2.76e-45	4.89e-44	yes	up	1.215	85.325	1.23	0.74	1.3	1.59	89.95	101.61	88.72	61.02	alpha-tocopherol transfer protein, transcript variant X1
gene-LOC110381604	18.5789	4.21559	0.000786553	0.00185322	yes	up	0.0925	6.195	0	0.37	0	0	3.7	3.55	9.46	8.07	chorion class B protein L11-like
gene-LOC110381995	18.5473	4.21314	0.0123156	0.0234215	yes	up	0	0.32	0	0	0	0	0.42	0.44	0.38	0.04	neural cell adhesion molecule 1-like
gene-LOC110373140	18.5122	4.2104	1.39e-13	7.99e-13	yes	up	0.05	3.5525	0.04	0.04	0.1	0.02	3.98	3.22	3.54	3.47	ras-related and estrogen-regulated growth inhibitor-like protein
gene-LOC110369980	18.2963	4.19348	0.0102564	0.0198426	yes	up	0	0.395	0	0	0	0	0.21	0.65	0.09	0.63	uncharacterized LOC110369980
gene-LOC110379753	18.2092	4.1866	6.46e-23	5.76e-22	yes	up	2.43	163.115	1.64	2.12	3.66	2.3	202.17	71.17	187.59	191.53	protein lethal(2)essential for life-like
gene-LOC110375524	18.0611	4.17481	0.00154357	0.00346323	yes	up	0.0025	0.135	0	0	0.01	0	0.08	0.11	0.12	0.23	zinc finger protein 287-like, transcript variant X1
gene-LOC110370447	18.0027	4.17014	0.0113353	0.0217469	yes	up	0	0.605	0	0	0	0	0.2	1.02	0.99	0.21	retinol dehydrogenase 13-like
gene-LOC110383897	17.9803	4.16834	1.02e-201	1.59e-199	yes	up	2.61	185.07	2.95	2.61	2.49	2.39	146.45	216.87	183.89	193.07	PH and SEC7 domain-containing protein 1, transcript variant X1
gene-LOC110378784	17.9492	4.16585	1.02e-65	2.8e-64	yes	up	0.835	59.2775	0.77	0.7	1.08	0.79	44.2	82.07	58.91	51.93	sodium-independent sulfate anion transporter-like, transcript variant X1
gene-LOC110382043	17.8938	4.16139	0.00635599	0.0128082	yes	up	0	0.5075	0	0	0	0	0.28	0.35	0.67	0.73	uncharacterized LOC110382043
gene-LOC110371101	17.8196	4.15539	6.07e-11	2.94e-10	yes	up	0.065	4.3925	0.05	0.05	0	0.16	4.68	3.08	5.58	4.23	uncharacterized LOC110371101
gene-LOC110375773	17.784	4.15251	2.01e-58	4.82e-57	yes	up	10.2825	179.745	17.66	10.23	9.61	3.63	145.76	228.03	151.93	193.26	epidermal growth factor receptor, transcript variant X1
gene-LOC110378460	17.6586	4.1423	0.000676128	0.00160954	yes	up	0.005	0.4225	0.01	0	0.01	0	0.43	0.3	0.67	0.29	toll-like receptor 7
gene-LOC110373355	17.5579	4.13405	1.32e-28	1.45e-27	yes	up	252.062	17204.2	216.08	157.96	487.25	146.96	16042.9	18499.6	18875.9	15398.5	lysozyme-like
gene-LOC110379035	17.4568	4.12572	0.00187345	0.00414526	yes	up	0.0275	2.36	0	0	0.11	0	0.96	3.49	2.42	2.57	uncharacterized LOC110379035
gene-LOC110373842	17.4272	4.12327	3.05e-06	9.86e-06	yes	up	0.04	2.84	0	0.02	0.11	0.03	1.02	1.43	5.64	3.27	uncharacterized LOC110373842
gene-LOC110380024	17.3724	4.11872	0.00140319	0.003164	yes	up	0.0075	0.65	0	0.03	0	0	0.4	0.75	0.68	0.77	cytoplasmic polyadenylation element-binding protein 1-B, transcript variant X1
gene-LOC110375640	17.3453	4.11648	1.9e-83	7.22e-82	yes	up	1.075	64.4425	0.88	1.13	1.08	1.21	54.21	84.29	61.43	57.84	protein held out wings, transcript variant X1
gene-LOC110383772	17.3004	4.11273	1.4e-06	4.7e-06	yes	up	0.3875	26.535	0	0	1.22	0.33	29.91	8.42	29.95	37.86	uncharacterized LOC110383772
gene-LOC110380761	17.0613	4.09266	0.00880031	0.017258	yes	up	0	0.16	0	0	0	0	0.13	0.12	0.29	0.1	uncharacterized LOC110380761
gene-LOC110369646	17.0429	4.0911	0.00863895	0.0169652	yes	up	0	0.2075	0	0	0	0	0.07	0.25	0.23	0.28	ephrin-A4
gene-LOC110373317	17.0378	4.09066	2.87e-25	2.83e-24	yes	up	0.235	15.4325	0.06	0.24	0.23	0.41	16.11	17.43	15.02	13.17	anosmin-1, transcript variant X1
gene-LOC110372831	17.0279	4.08983	0.00491656	0.0101106	yes	up	0.025	1.4775	0	0.1	0	0	2.55	0.29	2.47	0.6	acyl-CoA Delta(11) desaturase-like
gene-LOC110381822	16.9824	4.08597	3.85e-08	1.49e-07	yes	up	0.0675	4.36	0.09	0	0.13	0.05	3.59	3.03	5.05	5.77
gene-LOC110381071	16.8725	4.0766	0.00465372	0.00961861	yes	up	0.03	1.955	0.06	0	0	0.06	2.83	3.32	1.58	0.09	alpha-tocopherol transfer protein-like, transcript variant X2
gene-LOC110376691	16.7657	4.06744	2.72e-31	3.23e-30	yes	up	2.2975	45.8625	5.51	0.52	2	1.16	46.29	63.05	40.17	33.94	alpha-N-acetylgalactosaminidase, transcript variant X1
gene-LOC110371925	16.7089	4.06254	3.96e-19	2.98e-18	yes	up	0.1525	9.9025	0.17	0.1	0.13	0.21	12.33	15.29	5.65	6.34	MPN domain-containing protein CG4751
gene-LOC110381054	16.6849	4.06047	4.5e-15	2.82e-14	yes	up	0.52	33.8225	0.15	0.31	0.54	1.08	31.68	22.08	26.17	55.36	protein obstructor-E-like
gene-LOC110375899	16.6613	4.05843	6.62e-09	2.74e-08	yes	up	0.03	1.4575	0.01	0.03	0.05	0.03	1.49	1.5	1.45	1.39	uncharacterized LOC110375899, transcript variant X2
gene-LOC110378758	16.5322	4.0472	8.69e-15	5.34e-14	yes	up	0.1075	7.15	0.11	0.04	0.09	0.19	9.66	7.89	4.13	6.92	protein-glucosylgalactosylhydroxylysine glucosidase, transcript variant X1
gene-LOC110378231	16.5037	4.04472	8.75e-06	2.69e-05	yes	up	0.02	1.125	0	0.04	0	0.04	1.12	1.52	1.24	0.62	fork head domain-containing protein crocodile-like, transcript variant X2
gene-LOC110383715	16.2824	4.02524	3.81e-12	1.99e-11	yes	up	0.0475	2.99	0.07	0.03	0.04	0.05	4.05	2.9	3.31	1.7	hemicentin-1
gene-LOC110383768	16.1808	4.01621	4.93e-25	4.82e-24	yes	up	1.295	77.5875	0.87	1.64	1.73	0.94	113.97	55.97	65.8	74.61	apolipoprotein D-like
gene-LOC110370186	16.1606	4.01441	5.32e-72	1.65e-70	yes	up	3.48	380.015	3.48	3.25	3.69	3.5	396.55	381.3	453.57	288.64	uncharacterized LOC110370186
gene-LOC110383408	16.1554	4.01394	0.00907948	0.0177641	yes	up	0	0.355	0	0	0	0	0.22	0.45	0.47	0.28	zinc finger protein 273-like
gene-LOC110372701	16.0824	4.00741	1.71e-136	1.35e-134	yes	up	33.2075	2048.11	29.53	43.81	32.13	27.36	2054.94	2148.52	1991.38	1997.61	CD63 antigen
gene-LOC110371385	16.0614	4.00552	0.00271562	0.00585798	yes	up	0.0075	0.5825	0.03	0	0	0	0.43	0.68	0.33	0.89	uncharacterized LOC110371385
gene-LOC110380965	15.9159	3.9924	0.00175971	0.00391139	yes	up	0.0425	2.595	0	0.08	0	0.09	1.07	1.49	3.09	4.73	protein lethal(2)essential for life-like
gene-LOC110369688	15.904	3.99132	0.000115047	0.000306155	yes	up	0.0275	1.555	0	0	0.03	0.08	1.86	1.34	2.09	0.93	uncharacterized LOC110369688, transcript variant X1
gene-LOC110376425	15.8626	3.98756	4.38e-79	1.52e-77	yes	up	1.295	80.105	1.51	1.31	1.51	0.85	78.37	77.67	80.3	84.08	protein distal antenna-like
gene-LOC110374449	15.848	3.98623	0.000491576	0.00119565	yes	up	0.065	3.73	0	0.09	0.17	0	6.96	2.42	1.46	4.08	uncharacterized LOC110374449
gene-LOC110381896	15.7617	3.97835	0.014878	0.0277929	yes	up	2.4425	157.127	0.76	0.14	7.14	1.73	0.1	41.67	228.2	358.54	uncharacterized LOC110381896
gene-LOC110372018	15.7534	3.97759	0.00268757	0.00580043	yes	up	0.01	4.455	0.04	0	0	0	2.63	4.66	3.21	7.32	protein FAM166B-like
gene-LOC110380496	15.7453	3.97685	4.24e-14	2.51e-13	yes	up	2.73	156.118	6.32	0.94	3.2	0.46	160.31	135.67	139.52	188.97	uncharacterized LOC110380496
gene-LOC110381987	15.6514	3.96822	8.78e-10	3.91e-09	yes	up	0.6975	97.5675	0.51	0.55	0.61	1.12	19.81	24.61	242.06	103.79	luciferin 4-monooxygenase-like
gene-LOC110371596	15.6271	3.96598	3.17e-22	2.75e-21	yes	up	0.4025	24.4375	0.26	0.3	0.85	0.2	25.7	21.15	26.03	24.87	pancreatic triacylglycerol lipase-like, transcript variant X1
gene-LOC110370523	15.6118	3.96457	2.38e-20	1.91e-19	yes	up	0.3175	17.3425	0.23	0.63	0.18	0.23	17.75	16.49	13.16	21.97	dual specificity protein phosphatase 14-like, transcript variant X1
gene-LOC110370973	15.575	3.96116	0.0166485	0.0307909	yes	up	0.0925	5.4975	0	0.19	0.18	0	0	1.33	8.33	12.33	uncharacterized LOC110370973
gene-LOC110375897	15.4553	3.95003	4.39e-09	1.85e-08	yes	up	0.0425	1.7025	0.07	0	0.08	0.02	0.66	1.87	1.67	2.61	kazrin
gene-LOC110372645	15.4546	3.94996	9.56e-10	4.25e-09	yes	up	0.0175	0.99	0.02	0.02	0	0.03	1.13	0.84	0.92	1.07	nuclear factor 1 B-type, transcript variant X1
gene-LOC110370591	15.3957	3.94445	9.78e-20	7.6e-19	yes	up	0.26	7.695	0.2	0.4	0.39	0.05	4.77	5.58	8.52	11.91	uncharacterized LOC110370591, transcript variant X1
gene-LOC110384292	15.3872	3.94366	2.16e-06	7.12e-06	yes	up	0.075	4.265	0.21	0.09	0	0	6.11	2.98	2.36	5.61	Krueppel-like factor 9
gene-LOC110384451	15.344	3.9396	0.00341401	0.00723368	yes	up	0.01	1.46	0.04	0	0	0	0.42	1.8	2.37	1.25	uncharacterized LOC110384451, transcript variant X1
gene-LOC110376948	15.2781	3.9334	1.21e-33	1.54e-32	yes	up	1.1425	68.515	1.01	1.3	1.65	0.61	37.67	87.04	87.26	62.09	sorting nexin-20
gene-LOC110375642	15.2329	3.92912	3.93e-21	3.26e-20	yes	up	0.64	38.9225	0.32	0.68	0.84	0.72	16.52	35.23	33.21	70.73	angiotensin-converting enzyme-like, transcript variant X1
gene-LOC110378105	15.2242	3.92829	0.00156796	0.00351547	yes	up	0.01	0.5425	0.04	0	0	0	0.39	0.81	0.61	0.36	runt-related transcription factor 3, transcript variant X1
gene-LOC110375186	15.1906	3.92511	0.0135617	0.0255454	yes	up	0.025	1.72	0	0	0.1	0	3.79	1.67	1.26	0.16	uncharacterized LOC110375186
gene-LOC110377756	15.1706	3.9232	7.88e-21	6.46e-20	yes	up	0.3625	22.1325	0.17	0.35	0.74	0.19	12.72	25.7	23.81	26.3	alkaline ceramidase
gene-LOC110377002	15.1552	3.92174	1e-37	1.46e-36	yes	up	0.69	40.825	0.33	1.02	0.71	0.7	34.63	57.76	39.92	30.99	mitochondrial uncoupling protein Bmcp, transcript variant X2
gene-LOC110379509	15.0769	3.91427	1.41e-52	2.93e-51	yes	up	3.2325	196.235	2.94	2.38	4.37	3.24	123.92	222.17	210.47	228.38	tubulin beta chain-like
gene-LOC110376382	15.0396	3.91069	8.08e-31	9.43e-30	yes	up	7.07	391.755	7.05	9.39	7.57	4.27	468.89	569.6	237.82	290.71	glycine-rich protein 2-like
gene-LOC110380447	14.97	3.904	0.0133363	0.0251583	yes	up	0	16.075	0	0	0	0	5.81	21.99	23.86	12.64	uncharacterized LOC110380447
gene-LOC110375992	14.9646	3.90348	2.09e-12	1.11e-11	yes	up	0.08	4.7675	0.06	0.04	0.02	0.2	4.22	5.46	5.49	3.9	knirps-related protein-like, transcript variant X1
gene-LOC110374610	14.9539	3.90245	0.00326643	0.00694309	yes	up	0.0075	0.55	0	0.03	0	0	0.35	0.51	0.67	0.67	exosome complex component RRP41-like
gene-LOC110374731	14.9443	3.90153	5.63e-11	2.74e-10	yes	up	0.2425	14.1375	0.32	0.2	0.19	0.26	6.82	6	29.26	14.47	uncharacterized LOC110374731
gene-LOC110376861	14.942	3.9013	3.21e-16	2.13e-15	yes	up	0.065	3.75	0.04	0.09	0.08	0.05	1.82	6.22	3.59	3.37	myb-like protein P, transcript variant X1
gene-LOC110370934	14.939	3.90101	0.000579267	0.00139193	yes	up	0.03	1.7925	0	0	0.12	0	0.87	1.63	1.31	3.36	uncharacterized LOC110370934
gene-LOC110371536	14.9257	3.89972	0.00614151	0.0124176	yes	up	0.0075	0.495	0	0	0	0.03	0.12	0.76	0.68	0.42	uncharacterized LOC110371536
gene-LOC110379080	14.85	3.89239	0.00247616	0.00536982	yes	up	0.01	0.695	0.02	0	0.02	0	0.62	0.43	0.33	1.4	uncharacterized family 31 glucosidase KIAA1161-like
gene-LOC110382769	14.8285	3.8903	0.00669371	0.0134258	yes	up	0.0075	0.41	0	0	0.03	0	0.35	0.06	0.35	0.88	uncharacterized LOC110382769
gene-LOC110375688	14.8139	3.88888	0.000361042	0.000891707	yes	up	0.0425	2.4975	0	0.1	0	0.07	1.44	4.72	0.26	3.57	uncharacterized LOC110375688
gene-LOC110374032	14.8077	3.88828	5.33e-07	1.87e-06	yes	up	0.0475	2.7	0.07	0.04	0	0.08	2.39	3.29	2.19	2.93	uncharacterized LOC110374032
gene-LOC110383424	14.794	3.88694	5.56e-18	3.97e-17	yes	up	48.255	2440.67	58.91	37	39.64	57.47	4609.74	2146.84	1887.3	1118.81	S-adenosylmethionine decarboxylase proenzyme
gene-LOC110383585	14.78	3.88557	1.05e-06	3.58e-06	yes	up	0.0125	0.7925	0.01	0	0.03	0.01	0.53	1.02	0.67	0.95	ALK tyrosine kinase receptor-like
gene-LOC110383970	14.7738	3.88497	1.4e-30	1.62e-29	yes	up	0.3675	21.0075	0.24	0.43	0.35	0.45	19.22	15.81	25.5	23.5	ras-related and estrogen-regulated growth inhibitor-like protein
gene-LOC110381989	14.76	3.88362	6.3e-41	9.91e-40	yes	up	3.3125	192.945	3.33	1.82	3.93	4.17	161.16	243.32	150.29	217.01	aldo-keto reductase AKR2E4-like
gene-LOC110383547	14.6864	3.87641	3.96e-14	2.35e-13	yes	up	0.0525	3.2425	0.05	0.06	0.09	0.01	2.1	5.44	2.78	2.65	uncharacterized LOC110383547
gene-LOC110378427	14.6658	3.87439	0.00444889	0.00922693	yes	up	18.6075	1193.92	2.11	10.39	49.87	12.06	6.49	454.78	2034.81	2279.61	brain acid soluble protein 1 homolog, transcript variant X1
gene-LOC110373835	14.5522	3.86317	0.0228107	0.0410996	yes	up	0	0.495	0	0	0	0	0.13	0.35	0.5	1	odorant receptor 67c-like
gene-LOC110379329	14.5136	3.85933	2.25e-10	1.05e-09	yes	up	0.185	10.2075	0.04	0.32	0.38	0	11.17	7.31	9.73	12.62	solute carrier family 22 member 13-like
gene-LOC110380492	14.4323	3.85123	2.42e-05	7.02e-05	yes	up	0.03	1.61	0	0.03	0.06	0.03	2.23	1.15	1.6	1.46	uncharacterized LOC110380492
gene-LOC110371162	14.4154	3.84954	0.0158222	0.0293874	yes	up	0	0.3675	0	0	0	0	0.25	0.63	0.32	0.27	facilitated trehalose transporter Tret1-like
gene-LOC110375384	14.3692	3.84491	1.1e-09	4.86e-09	yes	up	13.595	558.83	4.39	28.43	21.56	0	415.05	817.79	429.34	573.14	uncharacterized LOC110375384
gene-LOC110384181	14.34	3.84197	7.48e-18	5.32e-17	yes	up	1.6	91.06	0.65	1.63	1.94	2.18	86.59	169.34	67.06	41.25	RYamide receptor-like
gene-LOC110376560	14.3395	3.84192	0.0136975	0.0257705	yes	up	0.0175	0.97	0	0.07	0	0	0.39	1.33	0.05	2.11	golgin subfamily A member 6-like protein 22
gene-LOC110375934	14.306	3.83855	0.00634553	0.0127892	yes	up	0.9175	10.0975	0	3.67	0	0	18.47	0.21	13.52	8.19	cytochrome P450 4V2-like
gene-LOC110384273	14.2506	3.83295	6.25e-05	0.000171696	yes	up	0.545	41.28	0.44	1.23	0.02	0.49	22.85	47.86	16.49	77.92	uncharacterized LOC110384273
gene-LOC110376292	14.1582	3.82357	1.69e-102	8.66e-101	yes	up	1.805	100.89	1.57	1.98	2.01	1.66	97.28	122.17	84.01	100.1	cysteine and histidine-rich protein 1 homolog, transcript variant X1
gene-LOC110371997	14.1257	3.82025	2.19e-19	1.67e-18	yes	up	0.22	12.7975	0.07	0.2	0.28	0.33	12.31	8.52	15.35	15.01	collagen alpha-1(V) chain-like
gene-LOC110373728	14.1019	3.81781	8.42e-05	0.000228165	yes	up	0.7825	44.655	0.4	0.08	2.41	0.24	34.58	44.72	44.57	54.75	fibroblast growth factor receptor homolog 1-like, transcript variant X1
gene-LOC110371013	14.0961	3.81722	2.05e-07	7.45e-07	yes	up	0.405	23.0125	0.78	0.14	0.27	0.43	7.18	48.8	11.49	24.58	defense protein 6-like
gene-LOC110372448	14.0926	3.81687	4.52e-38	6.68e-37	yes	up	2.05	116.722	1.25	2.16	2.36	2.43	62.98	175.85	105.12	122.94	uncharacterized LOC110372448
gene-LOC110374484	14.0899	3.81659	0.0151222	0.0282198	yes	up	0	1.35	0	0	0	0	0.95	1.58	1.44	1.43	uncharacterized LOC110374484
gene-LOC110382965	14.0338	3.81083	1.5e-10	7.06e-10	yes	up	0.16	8.63	0.21	0.14	0.21	0.08	9.3	8.52	8.82	7.88	uncharacterized LOC110382965
gene-LOC110372581	14.0179	3.8092	1.1e-29	1.25e-28	yes	up	0.5075	27.8425	0.44	0.38	0.45	0.76	22.85	34.02	36.14	18.36	laccase-2-like
gene-LOC110375291	14.0117	3.80856	3.8e-19	2.87e-18	yes	up	0.22	12.045	0.14	0.28	0.34	0.12	11.67	13.94	6.38	16.19	protein yellow-like
gene-LOC110378159	13.9541	3.80262	2.95e-28	3.21e-27	yes	up	0.095	5.38	0.06	0.1	0.14	0.08	3.63	7.06	4.68	6.15	uncharacterized LOC110378159, transcript variant X1
gene-LOC110370930	13.9368	3.80083	0.00504628	0.0103572	yes	up	0.0075	0.475	0.03	0	0	0	0.45	0.56	0.27	0.62	glucose dehydrogenase [FAD, quinone]-like
gene-LOC110380768	13.7993	3.78653	5.68e-17	3.9e-16	yes	up	0.5075	26.82	0.4	0.45	0.83	0.35	35.23	20.54	39.26	12.25	insulin-like growth factor-binding protein complex acid labile subunit, transcript variant X2
gene-LOC110375672	13.6985	3.77595	2.87e-06	9.33e-06	yes	up	0.08	4.4075	0.1	0.03	0.13	0.06	0.58	3.99	9.04	4.02	uncharacterized LOC110375672
gene-LOC110370328	13.6273	3.76843	2.83e-05	8.12e-05	yes	up	0.035	1.7875	0	0	0.08	0.06	1.81	3.13	1.23	0.98	lipase member H-B-like
gene-LOC110372300	13.6022	3.76577	2.79e-59	6.73e-58	yes	up	0.6925	35.96	0.67	0.54	0.81	0.75	37.92	34.56	32.84	38.52	serine/threonine-protein phosphatase rdgC
gene-LOC110372075	13.5933	3.76482	0.00630948	0.0127226	yes	up	0.005	0.3775	0	0	0	0.02	0.4	0.6	0.29	0.22	uncharacterized LOC110372075
gene-LOC110372444	13.4565	3.75024	2.65e-34	3.48e-33	yes	up	0.1975	10.6125	0.15	0.19	0.25	0.2	6.4	14.91	9.13	12.01	neuronal calcium sensor 2, transcript variant X2
gene-LOC110378817	13.4347	3.74789	3.91e-13	2.18e-12	yes	up	0.075	3.8275	0.11	0.02	0.08	0.09	2.84	3.51	3.58	5.38	uncharacterized LOC110378817, transcript variant X1
gene-LOC110372196	13.3892	3.743	0.00799176	0.0157998	yes	up	1.3075	54.7475	0	0	0	5.23	24.28	74.68	42.05	77.98	uncharacterized LOC110372196
gene-LOC110384628	13.3836	3.7424	0.0229386	0.0413064	yes	up	0	2.745	0	0	0	0	4.25	2.18	1.85	2.7	uncharacterized LOC110384628
gene-LOC110372858	13.3811	3.74213	1.61e-17	1.13e-16	yes	up	0.09	4.085	0.07	0.07	0.16	0.06	3.79	4.88	3.98	3.69	CUE domain-containing protein 1
gene-LOC110383642	13.3701	3.74094	7.85e-06	2.43e-05	yes	up	0.1875	9.17	0.04	0.18	0.27	0.26	19.18	2.5	1.53	13.47	uncharacterized LOC110383642, transcript variant X2
gene-LOC110377654	13.3465	3.73839	0.00107179	0.00245987	yes	up	0.0225	1.295	0.03	0	0.03	0.03	0.37	1.83	2.39	0.59	uncharacterized LOC110377654
gene-LOC110384043	13.264	3.72944	4.44e-06	1.41e-05	yes	up	0.035	1.8125	0	0	0.05	0.09	1.74	2.21	1.8	1.5	uncharacterized LOC110384043
gene-LOC110381041	13.2577	3.72876	1.06e-11	5.36e-11	yes	up	0.715	37.3675	0.32	0.46	1.6	0.48	21.32	17.93	61.84	48.38	cytochrome P450 6B2-like
gene-LOC110383784	13.1419	3.7161	5.31e-16	3.48e-15	yes	up	15.065	720.508	3.83	18.99	15.64	21.8	956.91	568.95	440.84	915.33	uncharacterized LOC110383784
gene-LOC110377866	13.1361	3.71546	3.07e-06	9.93e-06	yes	up	0.18	8.76	0	0.17	0.37	0.18	3.55	7.67	17.48	6.34	circadian clock-controlled protein-like
gene-LOC110379850	13.1213	3.71384	0.000458379	0.00111684	yes	up	0.0825	4.4125	0.25	0	0.08	0	4.27	9.3	1.98	2.1	uncharacterized LOC110379850
gene-LOC110376993	13.009	3.70144	4.42e-23	3.98e-22	yes	up	1.7575	89.97	1.76	1.3	2.93	1.04	60.03	153.89	69.43	76.53	CKLF-like MARVEL transmembrane domain-containing protein 4
gene-LOC110374114	12.9734	3.69749	2.28e-14	1.37e-13	yes	up	0.71	35.125	0.66	0.34	1.3	0.54	52.92	26.58	21.01	39.99	circadian clock-controlled protein-like
gene-LOC110379757	12.9339	3.69309	2.85e-11	1.41e-10	yes	up	0.1775	8.4975	0.25	0.22	0.11	0.13	10.55	12.07	7.68	3.69	lipopolysaccharide-induced tumor necrosis factor-alpha factor-like
gene-LOC110378889	12.9098	3.69039	5.49e-07	1.92e-06	yes	up	0.1375	6.01	0.02	0	0.23	0.3	8.8	5.11	3.15	6.98	uncharacterized LOC110378889, transcript variant X1
gene-LOC110374906	12.8577	3.68456	9.52e-58	2.25e-56	yes	up	0.72	37.47	0.71	0.63	0.73	0.81	34	46.02	40.53	29.33	RING finger protein nhl-1
gene-LOC110376601	12.8291	3.68135	1.09e-39	1.67e-38	yes	up	0.325	16.3875	0.27	0.23	0.51	0.29	16.06	17.42	15.73	16.34	protein wntless
gene-LOC110383701	12.8154	3.67981	0.0136362	0.0256666	yes	up	0.0225	4.4	0.06	0	0.03	0	2.13	0.79	14.68	0	G-protein coupled receptor Mth2-like
gene-LOC110380654	12.8071	3.67887	0.0278891	0.0493218	yes	up	0	0.855	0	0	0	0	0.52	1.36	0.42	1.12	uncharacterized LOC110380654
gene-LOC110371814	12.7957	3.67759	4.41e-26	4.46e-25	yes	up	0.1575	8.0275	0.09	0.23	0.13	0.18	5.28	10.55	9.48	6.8	transmembrane and TPR repeat-containing protein CG4050-like
gene-LOC110371758	12.7909	3.67705	0.0281099	0.0496707	yes	up	0.0025	0.22	0.01	0	0	0	0.04	0.35	0.02	0.47	protein unc-93 homolog A
gene-LOC110376618	12.7813	3.67596	0.0146072	0.0273314	yes	up	0.005	0.2575	0.02	0	0	0	0.14	0.61	0.08	0.2	uncharacterized LOC110376618, transcript variant X1
gene-LOC110378320	12.7585	3.67338	1.48e-33	1.88e-32	yes	up	3.5075	178.995	4.19	3.93	3.35	2.56	86.37	282.22	137.57	209.82	PX domain-containing protein kinase-like protein
gene-LOC110376381	12.7502	3.67244	0.0244305	0.0437748	yes	up	0.0875	4.8775	0	0	0	0.35	1.84	5.67	11.51	0.49	uncharacterized LOC110376381
gene-LOC110370018	12.7416	3.67148	0.027815	0.0492115	yes	up	0	0.2125	0	0	0	0	0.31	0.21	0.11	0.22	carboxypeptidase B-like, transcript variant X1
gene-LOC110373413	12.738	3.67106	0.000166116	0.000431696	yes	up	0.025	1.2075	0.01	0.09	0	0	0.67	0.4	1.32	2.44	uncharacterized protein K02A2.6-like
gene-LOC110376305	12.6911	3.66574	2.57e-22	2.24e-21	yes	up	5.075	260.553	5.29	3.42	8.66	2.93	129.84	307.45	237.88	367.04	transcription factor Sox-12-like
gene-LOC110374384	12.6796	3.66444	4.24e-05	0.000119175	yes	up	0.0175	0.8025	0	0.02	0.02	0.03	0.74	1.18	0.67	0.62	hemicentin-2-like
gene-LOC110375010	12.6741	3.66381	1.43e-14	8.66e-14	yes	up	1.045	49.4	0.49	0.97	0.68	2.04	79.8	46.48	31.93	39.39	calcyphosin-like protein, transcript variant X1
gene-LOC110384525	12.5817	3.65325	3.56e-32	4.34e-31	yes	up	0.4825	24.3825	0.38	0.36	0.73	0.46	14.04	32.25	23.36	27.88	fasciculation and elongation protein zeta-2
gene-LOC110374764	12.5757	3.65257	1.13e-08	4.58e-08	yes	up	0.1025	5.265	0.25	0.03	0.03	0.1	4.18	5.99	2.87	8.02	uncharacterized LOC110374764
gene-LOC110378108	12.5099	3.645	0.00496316	0.0101997	yes	up	0.01	0.5125	0	0	0	0.04	0.26	0.88	0.41	0.5	centrosomal protein of 162 kDa
gene-LOC110370105	12.503	3.64421	5.67e-15	3.52e-14	yes	up	0.29	14.6825	0.24	0.14	0.67	0.11	9.03	18.73	14.96	16.01	collagen alpha-1(I) chain-like
gene-LOC110369832	12.4413	3.63706	7.45e-05	0.000202633	yes	up	0.0425	2.18	0.04	0.09	0.04	0	1.65	3.11	2.62	1.34	terminal uridylyltransferase Tailor-like, transcript variant X1
gene-LOC110374064	12.4391	3.63681	4.21e-65	1.14e-63	yes	up	1.4575	71.4625	1.68	1.57	1.09	1.49	48.57	68.87	80.37	88.04	myosin-IIIb-like, transcript variant X1
gene-LOC110379117	12.4304	3.6358	5.46e-19	4.09e-18	yes	up	17.7825	839.575	10.06	16.84	31.01	13.22	273.78	1155.93	826.47	1102.12	uncharacterized LOC110379117
gene-LOC110372384	12.4254	3.63522	0.00290248	0.00623113	yes	up	0.01	0.385	0.02	0	0.02	0	0.34	0.31	0.47	0.42	protein krueppel-like, transcript variant X1
gene-LOC110374272	12.4118	3.63364	8.81e-31	1.03e-29	yes	up	2.3125	117.46	2.79	1.09	2.14	3.23	92.91	108.95	157.42	110.56	sugar transporter ERD6-like 4
gene-LOC110383725	12.3974	3.63196	0.009203	0.0179835	yes	up	0.005	0.2975	0.02	0	0	0	0.35	0.43	0.22	0.19	kinesin-like protein KIF12
gene-LOC110374369	12.3226	3.62323	0.0155336	0.0289024	yes	up	0.0175	0.88	0.03	0	0	0.04	0.54	2.34	0.05	0.59	uncharacterized LOC110374369
gene-LOC110376643	12.2876	3.61913	4.53e-07	1.6e-06	yes	up	0.7225	32.91	0	0.58	1.14	1.17	14.65	26.57	29.73	60.69	uncharacterized LOC110376643
gene-LOC110373824	12.2338	3.6128	0.0106275	0.0205042	yes	up	0.0025	2.84	0.01	0	0	0	4.95	1.51	1.72	3.18	lachesin-like
gene-LOC110384340	12.2024	3.60909	4.73e-36	6.64e-35	yes	up	4.2425	209.27	3.34	3.66	6.66	3.31	156	222.01	270.28	188.79	chitooligosaccharidolytic beta-N-acetylglucosaminidase, transcript variant X1
gene-LOC110375175	12.1282	3.60029	4e-30	4.58e-29	yes	up	0.2525	13.8975	0.13	0.25	0.34	0.29	8.79	16.58	12.09	18.13	uncharacterized LOC110375175
gene-LOC110379829	12.0892	3.59565	0.00527596	0.0107809	yes	up	0.015	0.6725	0	0	0.03	0.03	0.39	1.32	0.34	0.64	uncharacterized LOC110379829
gene-LOC110376338	12.0484	3.59076	2.19e-10	1.02e-09	yes	up	0.3475	16.8925	0.14	0.35	0.55	0.35	8.56	10.27	7.38	41.36	uncharacterized LOC110376338
gene-LOC110371839	11.9518	3.57915	0.0178594	0.0328599	yes	up	0.0125	0.6875	0.05	0	0	0	0.14	0.85	1.25	0.51	achaete-scute complex protein T8-like
gene-LOC110370704	11.9422	3.578	0.010867	0.020931	yes	up	0.625	28.3625	0	0.31	2.19	0	25.79	6.04	31.14	50.48	uncharacterized LOC110370704
gene-LOC110380708	11.9165	3.57489	6.67e-41	1.05e-39	yes	up	0.4225	20.1525	0.32	0.35	0.46	0.56	14.48	25.63	16	24.5	multidrug resistance-associated protein 4, transcript variant X1
gene-LOC110372129	11.9079	3.57384	0.00878541	0.0172314	yes	up	0.0975	4.4575	0.11	0.13	0.06	0.09	0.18	0	8.7	8.95	uncharacterized LOC110372129
gene-LOC110378755	11.8598	3.56801	4.76e-18	3.41e-17	yes	up	0.6675	31.46	0.62	1.06	0.65	0.34	18.65	49.52	17.73	39.94	uncharacterized LOC110378755
gene-LOC110384543	11.8584	3.56783	2.36e-29	2.66e-28	yes	up	18.485	843.077	19.63	12.15	24.53	17.63	1156.91	787.47	780.7	647.23	beta-hexosaminidase subunit beta-like, transcript variant X1
gene-LOC110377708	11.8564	3.56759	6.35e-34	8.24e-33	yes	up	0.6925	32.2425	0.45	0.91	0.83	0.58	29.97	34.34	37.28	27.38	PI-PLC X domain-containing protein 3, transcript variant X2
gene-LOC110371403	11.83	3.56438	0.00970279	0.0188669	yes	up	0.005	5.415	0	0.02	0	0	0.24	0.22	0.23	20.97	F-box/LRR-repeat protein 7
gene-LOC110369974	11.819	3.56303	1.11e-85	4.39e-84	yes	up	4.845	160.653	3.69	9.09	4.04	2.56	129.31	174.37	146.73	192.2	ecdysone receptor, transcript variant X1
gene-LOC110373551	11.7822	3.55853	7.33e-29	8.13e-28	yes	up	0.365	17.48	0.32	0.3	0.48	0.36	7.79	22.56	17.21	22.36	uncharacterized LOC110373551
gene-LOC110383842	11.7744	3.55759	3.83e-38	5.68e-37	yes	up	1.4725	71.3425	0.95	1.43	1.89	1.62	78.49	74.58	71.84	60.46	protein white-like, transcript variant X1
gene-LOC110370339	11.7243	3.55143	0.000792322	0.00186612	yes	up	0.085	3.755	0	0.11	0.11	0.12	2.77	6.43	2.01	3.81	uncharacterized LOC110370339
gene-LOC110378834	11.7139	3.55015	3.76e-11	1.85e-10	yes	up	0.165	7.435	0.09	0.06	0.18	0.33	7.8	4.59	7.23	10.12	facilitated trehalose transporter Tret1-2 homolog, transcript variant X2
gene-LOC110374892	11.7106	3.54974	2.14e-16	1.43e-15	yes	up	0.66	28.7075	0.3	0.45	1.27	0.62	15.09	33.86	41.75	24.13	putative adenosylhomocysteinase 3
gene-LOC110371450	11.683	3.54634	2e-06	6.62e-06	yes	up	0.05	2.36	0.03	0.1	0.07	0	1.69	2.3	2.81	2.64	homeobox protein six1a-like, transcript variant X1
gene-LOC110383026	11.6792	3.54587	0.0111081	0.0213499	yes	up	0.0025	0.1725	0	0.01	0	0	0.09	0.18	0.19	0.23	neuronal acetylcholine receptor subunit alpha-7-like
gene-LOC110370853	11.6277	3.53949	0.0180168	0.0331037	yes	up	0.0025	0.11	0.01	0	0	0	0.12	0.18	0.03	0.11
gene-LOC110383283	11.54	3.52858	0.0128821	0.0243706	yes	up	0.0125	0.73	0	0	0.05	0	0.37	1.03	0.48	1.04	serine protease snake-like
gene-LOC110376694	11.4226	3.51382	1.14e-11	5.79e-11	yes	up	0.54	23.6725	0.16	0.42	1.14	0.44	30.95	28.61	16.92	18.21	uncharacterized LOC110376694
gene-LOC110383425	11.4177	3.51319	3.96e-06	1.26e-05	yes	up	0.1275	5.8725	0.15	0.05	0.2	0.11	2.51	3.1	4.81	13.07	arrestin domain-containing protein 5-like
gene-LOC110373055	11.3664	3.5067	1.07e-05	3.26e-05	yes	up	0.0225	0.94	0	0	0.06	0.03	0.89	1.45	0.72	0.7	probable G-protein coupled receptor 158
gene-LOC110381554	11.3619	3.50613	4.05e-07	1.44e-06	yes	up	1.225	54.83	1.68	0.58	1.12	1.52	35.9	15.13	17.79	150.5	uncharacterized LOC110381554
gene-LOC110380885	11.3288	3.50192	1.14e-05	3.45e-05	yes	up	0.0725	3.17	0	0.14	0.03	0.12	1.06	2.61	6.17	2.84	glucose dehydrogenase [FAD, quinone]-like, transcript variant X1
gene-LOC110374027	11.2901	3.49699	0.00937213	0.0182886	yes	up	0.0125	0.55	0	0.02	0	0.03	0.17	0.48	0.38	1.17	IDLSRF-like peptide
gene-LOC110371136	11.2709	3.49453	5.29e-07	1.85e-06	yes	up	0.54	24.0725	0.04	0.55	0.4	1.17	8.99	9.97	41.63	35.7	elastase-1-like
gene-LOC110374333	11.2543	3.4924	6.7e-09	2.77e-08	yes	up	0.195	8.4825	0	0.23	0.23	0.32	7.54	6.76	6.26	13.37	uncharacterized LOC110374333, transcript variant X1
gene-LOC110371421	11.2183	3.48778	0.000113111	0.000301193	yes	up	0.03	1.3	0	0	0.03	0.09	0.41	0.99	1.85	1.95	uncharacterized LOC110371421
gene-LOC110379317	11.2096	3.48666	4.56e-09	1.92e-08	yes	up	1.2725	60.835	0.34	0.33	3.09	1.33	61.48	76.67	55.76	49.43	myrosinase 1-like
gene-LOC110370703	11.2057	3.48616	1.07e-44	1.88e-43	yes	up	1.0775	48.4575	0.78	1.13	1.41	0.99	30.44	62.99	41.54	58.86	headcase protein
gene-LOC110370760	11.1649	3.4809	2.95e-35	4.04e-34	yes	up	2.03	89.7625	1.66	1.51	2.95	2	54.85	104.75	108.09	91.36	phosphoinositide 3-kinase adapter protein 1, transcript variant X1
gene-LOC110384056	11.134	3.4769	8.67e-27	8.99e-26	yes	up	9.805	410.88	6.99	7.54	10.91	13.78	551.91	370.86	366.27	354.48	uncharacterized LOC110384056, transcript variant X1
gene-LOC110380029	11.1126	3.47413	0.0154998	0.0288522	yes	up	0.0625	2.7175	0.12	0	0	0.13	1.04	1.81	0.75	7.27	lysozyme-like
gene-LOC110372107	11.1083	3.47356	0.00116478	0.00265963	yes	up	0.1025	4.36	0	0	0.41	0	5.28	5.66	4.29	2.21	inhibin beta chain-like
gene-LOC110378263	11.0997	3.47245	2.11e-12	1.12e-11	yes	up	1.475	61.5925	0.61	1.19	2.74	1.36	110.06	50.1	46.82	39.39	synaptic vesicle glycoprotein 2B-like
gene-LOC110376318	11.0928	3.47156	3.89e-17	2.69e-16	yes	up	0.3825	16.79	0.29	0.12	0.73	0.39	15.3	16.51	18.86	16.49	uncharacterized LOC110376318
gene-LOC110371998	11.0545	3.46657	3.35e-05	9.53e-05	yes	up	0.1075	4.6375	0.17	0	0.08	0.18	3.81	3.18	6.01	5.55	uncharacterized LOC110371998
gene-LOC110372486	10.9999	3.45942	1.41e-09	6.18e-09	yes	up	0.0925	3.71	0.07	0.07	0.06	0.17	4.05	4.22	3.48	3.09	forkhead box protein F2-like, transcript variant X1
gene-LOC110380039	10.9647	3.4548	8.04e-68	2.3e-66	yes	up	425.34	16621.5	494.84	425.93	337.65	442.94	16702.1	17938.6	16804.2	15040.9	uncharacterized LOC110380039
gene-LOC110370297	10.9477	3.45256	7.85e-12	4.01e-11	yes	up	0.0475	1.9275	0.01	0.04	0.05	0.09	1.53	1.99	2.25	1.94	toll-like receptor 7
gene-LOC110370552	10.9415	3.45174	1.02e-12	5.55e-12	yes	up	0.78	34.9175	1.01	0.98	0.61	0.52	18.7	75.53	30.94	14.5	uncharacterized LOC110370552
gene-LOC110380554	10.9176	3.44859	2.19e-65	5.97e-64	yes	up	3.0675	132.298	3.24	3.14	3.42	2.47	95.04	184.96	139.08	110.11	afadin
gene-LOC110377669	10.9152	3.44826	4.49e-15	2.81e-14	yes	up	4.2275	169.028	5.78	7.3	3.74	0.09	44.32	147	183.33	301.46	atrial natriuretic peptide-converting enzyme, transcript variant X1
gene-LOC110383912	10.8851	3.44428	5.77e-17	3.95e-16	yes	up	0.1875	9.835	0.09	0.17	0.29	0.2	4.6	7.28	14.94	12.52	uncharacterized LOC110383912, transcript variant X1
gene-LOC110374216	10.8304	3.43701	1.9e-07	6.92e-07	yes	up	0.135	5.5025	0.21	0.22	0.05	0.06	7.97	5.59	4.11	4.34	uncharacterized LOC110374216
gene-LOC110369809	10.8194	3.43555	3.89e-15	2.45e-14	yes	up	2.5025	106.235	0.8	2.02	5.18	2.01	96.36	107.43	96.64	124.51	acid phosphatase type 7-like
gene-LOC110370630	10.8007	3.43305	0.00645183	0.0129786	yes	up	0.01	0.43	0	0.02	0.02	0	0.42	0.64	0.38	0.28	farnesyl pyrophosphate synthase 1-like, transcript variant X1
gene-LOC110371269	10.7942	3.43218	2.4e-18	1.74e-17	yes	up	0.2475	13.145	0.13	0.26	0.36	0.24	15.07	6.5	9.52	21.49	protein dead ringer
gene-LOC110378081	10.7426	3.42528	2.19e-06	7.21e-06	yes	up	0.03	1.3375	0.05	0.04	0.03	0	0.78	1.61	1.75	1.21	DNA fragmentation factor subunit beta
gene-LOC110379752	10.6983	3.41931	2.32e-21	1.94e-20	yes	up	17.14	696.18	11.35	13.44	23.88	19.89	908.19	393.55	709.4	773.58	protein lethal(2)essential for life-like
gene-LOC110381248	10.6969	3.41912	1.73e-08	6.89e-08	yes	up	0.1675	7.3675	0.15	0.04	0.38	0.1	2.35	10.23	6.46	10.43	uncharacterized LOC110381248
gene-LOC110370299	10.6857	3.41761	0.00146551	0.00329571	yes	up	0.0075	0.3275	0	0.01	0.01	0.01	0.19	0.38	0.53	0.21	toll-like receptor 6
gene-LOC110382216	10.6792	3.41674	1.23e-05	3.7e-05	yes	up	0.07	3.025	0.03	0	0.15	0.1	0.92	4.83	2.85	3.5	uncharacterized LOC110382216
gene-LOC110378987	10.6774	3.41649	2.27e-12	1.2e-11	yes	up	0.8825	36.3825	1.29	0.67	0.87	0.7	38.32	58.48	15.55	33.18	protein THEM6-like
gene-LOC110371467	10.639	3.41128	3.69e-35	5.02e-34	yes	up	1.4425	63.79	1.87	1.11	1.5	1.29	38.9	68.38	85.65	62.23	desumoylating isopeptidase 2, transcript variant X1
gene-LOC110372956	10.5953	3.40535	9.79e-24	9.1e-23	yes	up	1.6325	58.975	1.31	2.04	1.96	1.22	38.14	82.93	35.07	79.76	cAMP-responsive element-binding protein-like 2, transcript variant X1
gene-LOC110382354	10.5642	3.40112	6.81e-09	2.82e-08	yes	up	0.215	8.665	0.42	0.22	0.14	0.08	9.46	10.14	9.2	5.86	uncharacterized LOC110382354
gene-LOC110382435	10.5183	3.39483	4.65e-05	0.000129934	yes	up	0.0325	1.455	0	0.04	0.02	0.07	0.99	0.89	2.99	0.95	spondin-2, transcript variant X2
gene-LOC110375205	10.506	3.39314	2.53e-15	1.6e-14	yes	up	0.1525	6.15	0.06	0.17	0.18	0.2	5.27	5.52	8.77	5.04	uncharacterized LOC110375205
gene-LOC110380790	10.4898	3.39092	6.64e-06	2.07e-05	yes	up	0.07	3.1075	0.14	0.04	0.07	0.03	3.41	1.83	5.97	1.22	uncharacterized LOC110380790
gene-LOC110372806	10.4666	3.38772	1.29e-28	1.42e-27	yes	up	244.762	9697.3	172.89	228.38	384.03	193.75	9161.05	6771.75	10320.6	12535.8	nuclear protein 1
gene-LOC110377504	10.451	3.38556	0.023015	0.0414204	yes	up	0.035	1.3925	0	0.07	0.07	0	2.77	2.14	0.22	0.44	uncharacterized LOC110377504
gene-LOC110376653	10.4092	3.37978	7.6e-21	6.23e-20	yes	up	0.2925	11.4025	0.37	0.26	0.25	0.29	6.34	10.25	12.53	16.49	uncharacterized LOC110376653
gene-LOC110372095	10.4049	3.37919	5.74e-08	2.19e-07	yes	up	0.44	10.5075	0.13	0.56	0.17	0.9	11.61	11.83	13.18	5.41	uncharacterized LOC110372095
gene-LOC110377364	10.3989	3.37836	3.63e-07	1.29e-06	yes	up	0.53	21.445	0.46	0.06	0.17	1.43	24.7	13.85	24	23.23	uncharacterized LOC110377364
gene-LOC110372810	10.3879	3.37684	0.00732571	0.0145857	yes	up	0.0725	2.9075	0.14	0	0.15	0	3.09	3.21	1.79	3.54	uncharacterized LOC110372810
gene-LOC110370003	10.3746	3.37499	9.17e-17	6.24e-16	yes	up	4.1825	48.89	6.58	2.26	3.17	4.72	31.45	27.69	90.2	46.22	sex peptide receptor-like, transcript variant X1
gene-LOC110378965	10.3675	3.37399	7.65e-09	3.15e-08	yes	up	0.0725	2.825	0.02	0.07	0.15	0.05	2.94	2	2.85	3.51	homeobox protein 2-like
gene-LOC110379203	10.3574	3.37259	8.04e-19	5.98e-18	yes	up	4.6475	185.585	3.19	6.37	4.82	4.21	118.52	119.36	143.45	361.01	uncharacterized LOC110379203
gene-LOC110373855	10.3493	3.37147	3.85e-29	4.32e-28	yes	up	0.255	10.24	0.22	0.2	0.26	0.34	11.81	11.45	8.59	9.11	failed axon connections
gene-LOC110384346	10.2977	3.36424	2.89e-10	1.34e-09	yes	up	0.06	5.5275	0.03	0.06	0.1	0.05	11.12	6.7	1.79	2.5	polypeptide N-acetylgalactosaminyltransferase 2-like
gene-LOC110377922	10.2846	3.36241	0.0194011	0.0354207	yes	up	0.09	3.3625	0	0	0	0.36	3.63	3.26	5.78	0.78	general odorant-binding protein 1-like
gene-LOC110383128	10.2741	3.36094	0.000495757	0.00120512	yes	up	0.03	1.3875	0.01	0.05	0.06	0	0.25	0.9	1.77	2.63	uncharacterized LOC110383128
gene-LOC110381171	10.2741	3.36094	0.000495757	0.00120512	yes	up	0.03	1.3875	0.01	0.05	0.06	0	0.25	0.9	1.77	2.63	uncharacterized LOC110381171
gene-LOC110371889	10.2629	3.35937	6.06e-14	3.56e-13	yes	up	0.61	23.5675	0.6	0.75	0.4	0.69	5.53	17.45	34.38	36.91	schwannomin-interacting protein 1 homolog, transcript variant X1
gene-LOC110369996	10.2425	3.35649	0.00289913	0.00622639	yes	up	0.06	2.235	0	0.08	0.08	0.08	3.18	1.26	1.07	3.43	uncharacterized LOC110369996
gene-LOC110377286	10.2305	3.35481	8.05e-36	1.12e-34	yes	up	0.6125	21.7825	0.52	0.69	0.46	0.78	11.73	25.68	26.65	23.07	uncharacterized LOC110377286
gene-LOC110377954	10.2027	3.35088	1.6e-40	2.49e-39	yes	up	0.4625	18.83	0.48	0.33	0.62	0.42	12.96	23	19.2	20.16	uncharacterized LOC110377954
gene-LOC110375555	10.1695	3.34618	2e-06	6.6e-06	yes	up	0.995	10.49	0.01	0.89	0	3.08	4.47	8.3	18.14	11.05	netrin-B, transcript variant X1
gene-LOC110380623	10.1694	3.34617	0.0193713	0.0353713	yes	up	0.0025	0.185	0	0	0.01	0	0.11	0.16	0.21	0.26	WSCD family member AAEL009094, transcript variant X1
gene-LOC110376139	10.1088	3.33755	4.34e-12	2.25e-11	yes	up	1.23	53.125	0.66	0.96	1.7	1.6	24.99	24.79	112.88	49.84	putative carbonic anhydrase 5
gene-LOC110370505	10.1005	3.33635	3.58e-09	1.52e-08	yes	up	1.2725	24.9	2.31	0.45	1.33	1	29.99	17	31.65	20.96	cell adhesion molecule 3-like
gene-LOC110380223	10.0808	3.33355	2.01e-70	6.14e-69	yes	up	11.775	456.928	10.4	11.97	15.49	9.24	411.7	515.04	459.42	441.55	DNA-binding protein RFXANK-like
gene-LOC110375657	10.0703	3.33203	3.1e-12	1.63e-11	yes	up	0.05	1.96	0.04	0.04	0.08	0.04	1.65	2.26	2.02	1.91	receptor-type tyrosine-protein phosphatase S-like, transcript variant X1
gene-LOC110377988	10.0597	3.33052	4.92e-15	3.07e-14	yes	up	1.025	39.38	0.5	0.97	2.08	0.55	41.13	30.29	43.02	43.08	ommochrome-binding protein-like
gene-LOC110376619	10.008	3.32308	3.85e-08	1.49e-07	yes	up	0.2075	7.74	0.09	0.12	0.37	0.25	10.32	4.44	10.08	6.12	orexin receptor type 1-like
gene-LOC110372524	9.99401	3.32106	0.00252587	0.00546638	yes	up	0.0325	1.255	0.04	0	0.04	0.05	1.96	0.66	1.17	1.23	lipase member I-like
gene-LOC110372279	9.95542	3.31548	6.41e-20	5.01e-19	yes	up	0.76	32.43	0.61	0.58	1.3	0.55	26.46	26.13	31.38	45.75	proline-rich receptor-like protein kinase PERK9
gene-LOC110383659	9.94694	3.31425	0.000101461	0.000272119	yes	up	0.8025	21.9625	0	1.82	0.11	1.28	13.44	9.15	7.54	57.72	uncharacterized LOC110383659
gene-LOC110379092	9.9403	3.31329	2.58e-25	2.55e-24	yes	up	0.725	28.185	0.63	0.56	0.77	0.94	26.23	20.14	29.27	37.1	uncharacterized protein C14orf119, transcript variant X1
gene-LOC110383035	9.86923	3.30294	4.23e-08	1.63e-07	yes	up	0.48	20.7125	0.13	0.28	0.47	1.04	24.62	20.24	8.15	29.84	L-dopachrome tautomerase yellow-f2-like
gene-LOC110369673	9.86916	3.30293	0.000821034	0.00192871	yes	up	0.09	2.95	0.09	0.13	0.09	0.05	2.73	0.59	7.81	0.67	zinc carboxypeptidase-like, transcript variant X1
gene-LOC110382584	9.85969	3.30154	0.00410271	0.00856515	yes	up	0.03	1.0725	0.08	0	0.04	0	1.31	1.03	1.54	0.41	uncharacterized LOC110382584
gene-LOC110379495	9.84205	3.29896	1.58e-09	6.89e-09	yes	up	0.06	2.355	0.12	0.04	0	0.08	2.04	3.14	2.19	2.05	uncharacterized LOC110379495, transcript variant X1
gene-LOC110378565	9.83428	3.29782	2.54e-19	1.93e-18	yes	up	2.1	77.4525	2.79	1.9	2.16	1.55	118.57	66.28	53.47	71.49	trypsin CFT-1-like
gene-LOC110383238	9.82325	3.2962	0.000416882	0.00102105	yes	up	0.8575	14.6775	0.83	2.6	0	0	8	19.35	20.85	10.51	cytochrome P450 307a1-like
gene-LOC110378022	9.79232	3.29165	3.61e-31	4.29e-30	yes	up	0.245	9.4825	0.21	0.29	0.26	0.22	4.93	11.68	9.18	12.14	protein tramtrack, beta isoform-like, transcript variant X1
gene-LOC110384469	9.78395	3.29042	0.00590353	0.0119632	yes	up	0.02	0.8175	0	0	0.08	0	0.78	0.48	0.63	1.38	cholinesterase 1-like
gene-LOC110380085	9.75592	3.28628	4.06e-19	3.06e-18	yes	up	8.8125	343.185	6.34	6.98	6.03	15.9	243	441.95	442.19	245.6	uncharacterized LOC110380085
gene-LOC110371355	9.75045	3.28547	2.44e-49	4.77e-48	yes	up	2.925	113.625	2.64	2.96	3.14	2.96	85.4	157.97	79.08	132.05	UNC93-like protein MFSD11
gene-LOC110384065	9.73062	3.28253	1.25e-36	1.78e-35	yes	up	2.975	102.547	2.19	2.52	4.02	3.17	71.19	135	90.87	113.13	PDZ and LIM domain protein Zasp, transcript variant X1
gene-LOC110382871	9.71785	3.28064	0.0236173	0.042432	yes	up	0.0525	2.3275	0	0.21	0	0	1.14	2.95	2.17	3.05	uncharacterized LOC110382871
gene-LOC110377677	9.65774	3.27169	2.06e-06	6.8e-06	yes	up	0.0825	2.84	0.1	0.13	0.03	0.07	4.59	2.8	2.09	1.88	voltage-dependent calcium channel gamma-4 subunit, transcript variant X1
gene-LOC110382481	9.60876	3.26435	1.43e-05	4.26e-05	yes	up	0.02	0.8025	0.03	0.01	0.03	0.01	0.51	0.47	1.63	0.6	uncharacterized LOC110382481
gene-LOC110379038	9.60294	3.26348	1.39e-24	1.33e-23	yes	up	1.11	41.745	0.41	1.31	1.3	1.42	34.4	45.07	43.88	43.63	inhibin beta B chain
gene-LOC110374089	9.57197	3.25882	9.41e-07	3.22e-06	yes	up	0.0225	0.855	0.02	0	0.04	0.03	0.77	0.94	0.88	0.83	potassium voltage-gated channel subfamily KQT member 4, transcript variant X2
gene-LOC110381242	9.57002	3.25852	1.47e-35	2.03e-34	yes	up	24.155	891.587	19.17	22.44	35.61	19.4	601.69	868.04	1097.46	999.16	BCL2/adenovirus E1B 19 kDa protein-interacting protein 3, transcript variant X1
gene-LOC110380228	9.5433	3.25449	9.59e-07	3.28e-06	yes	up	2.915	102.01	1.5	0.53	8.19	1.44	156.9	71.82	107.94	71.38	uncharacterized LOC110380228
gene-LOC110381537	9.53382	3.25305	2.26e-07	8.21e-07	yes	up	0.0625	2.2775	0.06	0.13	0.02	0.04	2.69	1.94	3.01	1.47	leucine-rich repeat-containing protein 24-like
gene-LOC110380435	9.47807	3.24459	6.83e-31	7.99e-30	yes	up	4.1625	152.37	3.13	3.85	3.58	6.09	176.42	127.89	152.11	153.06	uncharacterized LOC110380435
gene-LOC110372029	9.46366	3.2424	2.52e-26	2.56e-25	yes	up	0.475	18.06	0.6	0.51	0.41	0.38	8.97	26.42	18.52	18.33	translation initiation factor IF-2-like
gene-LOC110381758	9.45886	3.24167	0.0260593	0.0463321	yes	up	0.2275	5.7075	0.91	0	0	0	6.15	0.75	4.99	10.94	inactive dipeptidyl peptidase 10
gene-LOC110376070	9.45645	3.2413	1.87e-32	2.3e-31	yes	up	2.305	84.5875	1.37	2.15	3.21	2.49	79.62	76.3	96.11	86.32	guanine nucleotide-binding protein subunit beta-like protein 1
gene-LOC110379552	9.45329	3.24082	1.68e-12	9.01e-12	yes	up	0.0975	3.535	0.11	0.08	0.03	0.17	2.09	4.49	3.74	3.82	uncharacterized LOC110379552
gene-LOC110372588	9.44527	3.23959	1.02e-12	5.52e-12	yes	up	0.0675	2.52	0.08	0.03	0.05	0.11	1.83	3.67	2.71	1.87	patched domain-containing protein 3, transcript variant X1
gene-LOC110369899	9.43006	3.23727	2.45e-39	3.73e-38	yes	up	0.225	8.4175	0.27	0.21	0.18	0.24	5.92	8.79	8.86	10.1	Ca(2+)/calmodulin-responsive adenylate cyclase-like
gene-LOC110372423	9.39757	3.23229	0.00106114	0.00243794	yes	up	0.04	1.4175	0	0.06	0.1	0	3.07	1	0.49	1.11	uncharacterized LOC110372423
gene-LOC110382731	9.39589	3.23203	0.016505	0.030539	yes	up	0.06	1.485	0.11	0.13	0	0	1.92	0.47	1.76	1.79	cathepsin O-like
gene-LOC110370682	9.34641	3.22441	7.08e-18	5.04e-17	yes	up	4.1725	31.3925	7.47	3.51	0.04	5.67	27.19	41.94	41.22	15.22	cadherin-86C, transcript variant X1
gene-LOC110370085	9.33522	3.22268	0.000233326	0.000593668	yes	up	0.035	1.135	0.07	0.04	0	0.03	0.73	0.56	2.04	1.21	uncharacterized LOC110370085
gene-LOC110373320	9.31626	3.21975	0.00541345	0.0110408	yes	up	0.0325	1.0125	0	0.09	0.04	0	0.42	1.98	1.23	0.42	uncharacterized LOC110373320
gene-LOC110374622	9.27456	3.21328	8.38e-13	4.57e-12	yes	up	0.795	24.93	0.58	0.78	1.19	0.63	25.51	8.3	31.42	34.49	protein vav
gene-LOC110384290	9.25775	3.21066	2.3e-11	1.14e-10	yes	up	0.0575	1.9575	0.03	0.04	0.09	0.07	2.01	1.89	1.83	2.1	zinc finger protein basonuclin-2-like
gene-LOC110374441	9.25465	3.21018	4.66e-06	1.48e-05	yes	up	0.0675	2.3375	0.09	0.08	0.1	0	1.29	3.05	1.35	3.66	GTPase-activating Rap/Ran-GAP domain-like protein 3
gene-LOC110379763	9.25136	3.20967	0.00247077	0.00535905	yes	up	0.42	13.83	0	0.43	0.83	0.42	12.08	23.51	2.98	16.75	uncharacterized LOC110379763
gene-LOC110382527	9.25123	3.20965	3.98e-28	4.3e-27	yes	up	7.29	268.34	4.49	6.63	10.31	7.73	166.28	271.37	280.62	355.09	excitatory amino acid transporter
gene-LOC110379607	9.23971	3.20785	7.99e-09	3.28e-08	yes	up	0.0575	2.005	0.05	0.08	0.08	0.02	2.56	1.8	1.96	1.7	monocarboxylate transporter 3-like, transcript variant X1
gene-LOC110371554	9.20535	3.20247	1.42e-08	5.72e-08	yes	up	0.1425	5.0825	0.19	0.12	0.22	0.04	4.48	3.44	4.86	7.55	fringe glycosyltransferase
gene-LOC110383846	9.17892	3.19833	2.94e-52	6.07e-51	yes	up	0.5975	21.6	0.59	0.57	0.79	0.44	17.89	22.76	21.43	24.32	zinc finger protein 235-like
gene-LOC110375140	9.17447	3.19763	0.0042793	0.00890294	yes	up	0.015	0.5925	0	0	0.04	0.02	0.57	0.33	0.55	0.92	protein naked cuticle homolog
gene-LOC110376702	9.16671	3.1964	4.09e-74	1.31e-72	yes	up	1.9775	69.4275	1.72	2.06	2.18	1.95	53.29	69.94	78.67	75.81	WD repeat domain phosphoinositide-interacting protein 4-like, transcript variant X1
gene-LOC110380158	9.16075	3.19547	4.45e-35	6.03e-34	yes	up	2.01	69.3025	2.08	2.14	2.08	1.74	28.87	94.18	77.01	77.15	serine/threonine-protein kinase Genghis Khan-like
gene-LOC110374097	9.15936	3.19525	6.96e-13	3.81e-12	yes	up	0.1	3.6675	0.08	0.12	0.14	0.06	2.36	4.62	3.69	4	lachesin-like
gene-LOC110382111	9.14941	3.19368	0.0026025	0.00562643	yes	up	0.1725	4.925	0.12	0.32	0.25	0	7.51	2.6	0.6	8.99	histone-lysine N-methyltransferase PRDM9-like
gene-LOC110380097	9.13729	3.19177	0.0022995	0.00501598	yes	up	0.0225	0.74	0	0	0.05	0.04	1.18	0.84	0.76	0.18	glutamate receptor ionotropic, kainate 3-like
gene-LOC110382323	9.12879	3.19042	2.2e-22	1.92e-21	yes	up	0.1575	5.11	0.09	0.22	0.18	0.14	4.97	4.98	4.39	6.1	PHD finger protein rhinoceros, transcript variant X1
gene-LOC110378386	9.12436	3.18972	1.59e-14	9.63e-14	yes	up	4.1775	147.61	1.35	4.68	7.65	3.03	143.26	146.55	119.16	181.47	palmitoyl-protein thioesterase 1
gene-LOC110380550	9.10919	3.18732	1.24e-09	5.44e-09	yes	up	0.2075	7.4425	0.27	0.23	0.18	0.15	5.04	12.42	4.47	7.84	uncharacterized LOC110380550
gene-LOC110373400	9.10515	3.18668	7.06e-10	3.17e-09	yes	up	0.0275	3.99	0.01	0.02	0.03	0.05	0.67	13.46	0.97	0.86	zinc finger protein 541, transcript variant X2
gene-LOC110380280	9.10072	3.18598	0.0137387	0.0258402	yes	up	0.065	2.14	0.13	0.13	0	0	2.48	1.52	2.6	1.96	uncharacterized LOC110380280
gene-LOC110370807	9.07854	3.18246	4.66e-12	2.41e-11	yes	up	9.4075	336.515	3.33	4.52	14.25	15.53	295.47	291.91	374.43	384.25	apolipoprotein D-like
gene-LOC110378184	9.06318	3.18002	0.000365708	0.00090235	yes	up	0.03	0.8825	0.08	0	0.04	0	0.72	1.83	0.38	0.6	uncharacterized LOC110378184
gene-LOC110384367	9.04376	3.17692	3.95e-06	1.26e-05	yes	up	5.265	205.042	0.47	2.01	7.85	10.73	112.78	168	537.44	1.95	CUGBP Elav-like family member 4, transcript variant X1
gene-LOC110375990	9.03662	3.17578	1.97e-05	5.79e-05	yes	up	0.0775	2.5925	0.06	0.06	0.03	0.16	4.72	2.05	1.64	1.96	myosin-I heavy chain
gene-LOC110376532	9.01207	3.17186	9.53e-08	3.56e-07	yes	up	0.155	3.605	0.22	0.23	0.13	0.04	4.21	3.59	2.31	4.31	deoxynucleoside kinase-like
gene-LOC110375884	9.01003	3.17153	0.0119159	0.0227538	yes	up	0.07	2.5125	0	0.07	0.21	0	0.51	0.54	4.57	4.43	trypsin delta-like
gene-LOC110373245	8.98554	3.16761	1.63e-06	5.45e-06	yes	up	0.0625	2.0975	0.03	0.08	0.08	0.06	1.43	3.16	2.33	1.47	zinc finger CCHC domain-containing protein 24-like
gene-LOC110374922	8.96972	3.16506	6.49e-21	5.34e-20	yes	up	0.17	6.4675	0.15	0.11	0.21	0.21	3.51	8.82	5.49	8.05	protein kinase C, brain isozyme, transcript variant X1
gene-LOC110380239	8.95282	3.16234	0.0244425	0.0437805	yes	up	0.0125	0.6625	0	0	0	0.05	0.79	0.37	0.54	0.95	uncharacterized LOC110380239, transcript variant X2
gene-LOC110372755	8.93849	3.16003	1.63e-06	5.45e-06	yes	up	0.905	21.585	1.48	1.06	0.66	0.42	12.5	41.25	22.09	10.5	homeobox protein SIX6
gene-LOC110378512	8.93118	3.15885	4e-11	1.97e-10	yes	up	0.5575	54.93	0.5	0.21	1.28	0.24	9.15	76.04	26.54	107.99	ankyrin repeat domain-containing protein 50
gene-LOC110378703	8.92783	3.15831	1.36e-20	1.1e-19	yes	up	4.54	152.355	2.63	4.33	7.34	3.86	85.46	145.03	180.53	198.4	annexin B11-like, transcript variant X1
gene-LOC110378589	8.92471	3.15781	0.0035301	0.0074662	yes	up	0.01	0.345	0	0.01	0.01	0.02	0.18	0.19	0.18	0.83	ankycorbin
gene-LOC110371188	8.90417	3.15448	0.00104969	0.00241463	yes	up	0.0525	1.85	0.05	0.05	0	0.11	0.88	3.01	1.76	1.75	serine protease 7-like
gene-LOC110373939	8.89128	3.15239	2.12e-08	8.37e-08	yes	up	0.16	5.3075	0.08	0.16	0.23	0.17	7.33	4.2	5.93	3.77	protein mab-21
gene-LOC110372288	8.88772	3.15181	1.15e-09	5.07e-09	yes	up	0.905	30.71	1.74	0.54	0.92	0.42	34.16	31.46	19.67	37.55	uncharacterized LOC110372288
gene-LOC110383617	8.88708	3.15171	0.00465007	0.00961263	yes	up	0.0575	2.02	0.07	0	0	0.16	0.97	2.47	2.91	1.73	uncharacterized LOC110383617
gene-LOC110381426	8.88062	3.15066	1.72e-43	2.93e-42	yes	up	6.44	226.713	5.74	5.5	6.12	8.4	165.01	212.99	256.5	272.35
gene-LOC110384499	8.87373	3.14954	1.15e-20	9.32e-20	yes	up	60.7	131.338	5.24	50.47	163.73	23.36	137.07	141.21	116.94	130.13	connectin-like, transcript variant X1
gene-LOC110384261	8.87147	3.14917	1.16e-13	6.74e-13	yes	up	0.43	14.6175	0.21	0.37	0.39	0.75	20.59	14.36	13.21	10.31	zinc finger protein basonuclin-2-like
gene-LOC110376830	8.86382	3.14793	5.62e-54	1.21e-52	yes	up	2.7125	94.965	2.54	2.54	3.45	2.32	66.63	112.81	100.94	99.48	cysteine-rich hydrophobic domain-containing protein 2
gene-LOC110373940	8.8606	3.14741	1.67e-13	9.57e-13	yes	up	0.6625	22.09	0.72	0.74	0.57	0.62	27.08	21.03	27.34	12.91	uncharacterized LOC110373940
gene-LOC110377604	8.85808	3.14699	0.0143037	0.026827	yes	up	0.1225	1.36	0	0.43	0	0.06	1.95	1.28	1.48	0.73	neuropeptides capa receptor-like
gene-LOC110371909	8.84064	3.14415	8.1e-11	3.89e-10	yes	up	0.0675	2.3075	0.01	0.09	0.07	0.1	1.77	2.97	2.82	1.67	homeotic protein spalt-major, transcript variant X1
gene-LOC110374374	8.80832	3.13887	1.4e-57	3.27e-56	yes	up	1.4225	49.195	1.56	1.67	1.02	1.44	39.57	55.51	42.13	59.57	CTP synthase
gene-LOC110384667	8.80121	3.1377	0.0221033	0.0399218	yes	up	0.0175	0.5075	0	0.03	0	0.04	0.72	0.59	0.16	0.56	uncharacterized LOC110384667, transcript variant X1
gene-LOC110383436	8.7896	3.1358	6.76e-05	0.000185034	yes	up	0.5375	17.9625	0.52	0.9	0.13	0.6	3.51	4.97	53.9	9.47	uncharacterized LOC110383436
gene-LOC110380652	8.7766	3.13366	0.000560975	0.00135222	yes	up	0.105	3.1325	0.13	0.16	0	0.13	1.34	4.35	0.53	6.31	carboxyl-terminal PDZ ligand of neuronal nitric oxide synthase protein, transcript variant X1
gene-LOC110377582	8.77428	3.13328	5.62e-06	1.77e-05	yes	up	0.04	1.3	0.04	0.03	0.07	0.02	1.64	0.74	1.46	1.36	coiled-coil domain-containing protein 8 homolog, transcript variant X2
gene-LOC110373453	8.7668	3.13205	1.34e-08	5.39e-08	yes	up	14.615	483.993	15.22	19.45	22.01	1.78	295.71	850.69	245.74	543.83	uncharacterized LOC110373453
gene-LOC110379098	8.74819	3.12899	6.61e-15	4.08e-14	yes	up	0.1975	6.71	0.15	0.16	0.34	0.14	5.9	7.49	8.69	4.76	transient receptor potential channel pyrexia, transcript variant X1
gene-LOC110376044	8.72971	3.12593	1.93e-10	9.04e-10	yes	up	0.135	4.5625	0.14	0.11	0.14	0.15	4.79	4.54	4.47	4.45	uncharacterized protein DDB_G0284459-like
gene-LOC110373238	8.72968	3.12593	0.0246961	0.0441818	yes	up	0.0325	1.0475	0	0	0	0.13	1.43	1.12	1.16	0.48	nucleoside diphosphate-linked moiety X motif 8-like
gene-LOC110382712	8.72589	3.1253	3.59e-09	1.52e-08	yes	up	0.8725	34.93	3.01	0.13	0.16	0.19	38.99	50.63	21.96	28.14	uncharacterized LOC110382712
gene-LOC110372421	8.72416	3.12502	0.00114904	0.00262606	yes	up	0.0575	1.9225	0.06	0	0.11	0.06	2.56	1.47	2.15	1.51	uncharacterized LOC110372421
gene-LOC110372797	8.72169	3.12461	2.87e-36	4.05e-35	yes	up	53.3025	1769.96	55.4	50.2	66.09	41.52	1595.31	1250.12	2045.48	2188.94	superoxide dismutase [Cu-Zn]-like
gene-LOC110379894	8.67707	3.11721	0.0253801	0.0452837	yes	up	0.03	0.915	0	0	0	0.12	1.76	0.05	1.67	0.18	uncharacterized LOC110379894, transcript variant X1
gene-LOC110380637	8.676	3.11703	0.00236469	0.00514573	yes	up	0.075	2.625	0	0	0.22	0.08	2.4	4.45	1.42	2.23	cytochrome b5-like
gene-LOC110378831	8.67333	3.11659	2.83e-23	2.58e-22	yes	up	0.94	32.8075	1.27	0.92	0.83	0.74	14.1	45.15	34.33	37.65	uncharacterized LOC110378831, transcript variant X1
gene-LOC110379197	8.66225	3.11474	0.000430151	0.00105171	yes	up	0.05	1.7475	0.04	0.08	0.04	0.04	0.81	3.04	1.89	1.25	neuropeptide CCHamide-2 receptor-like
gene-LOC110379522	8.65614	3.11372	0.000195624	0.000503618	yes	up	0.05	1.6475	0	0.08	0.08	0.04	1.52	1.54	1.46	2.07	uridine 5'-monophosphate synthase-like
gene-LOC110374203	8.64991	3.11269	0.0109036	0.0209984	yes	up	0.0525	1.715	0	0.07	0	0.14	1.45	1.42	3.47	0.52	bombyxin A-1 homolog
gene-LOC110383199	8.63281	3.10983	0.0268948	0.0477036	yes	up	0.0075	0.2175	0	0	0	0.03	0.18	0.32	0.08	0.29	protein stum
gene-LOC110376831	8.5939	3.10331	1.82e-18	1.33e-17	yes	up	1.5625	50.2825	1.8	1.86	1.24	1.35	69.54	39.59	35.48	56.52	uncharacterized LOC110376831
gene-LOC110370710	8.55117	3.09612	0.00192843	0.00425983	yes	up	0.1025	3.3525	0.07	0.07	0.27	0	4.43	2	6	0.98	circadian clock-controlled protein-like
gene-LOC110376143	8.55031	3.09598	4.02e-56	9.05e-55	yes	up	5.8225	195.148	6.5	4.33	6.4	6.06	161.81	222.15	183.25	213.38	galectin-4-like, transcript variant X2
gene-LOC110380858	8.53182	3.09285	2.56e-24	2.43e-23	yes	up	0.8625	20.81	0.55	0.48	2.09	0.33	20.05	25.49	21.86	15.84	irregular chiasm C-roughest protein-like
gene-LOC110374377	8.51543	3.09008	0.00476505	0.00982942	yes	up	0.02	0.675	0.02	0.06	0	0	0.38	1.71	0.09	0.52	uncharacterized LOC110374377
gene-LOC110376449	8.49352	3.08636	0.000342398	0.000848978	yes	up	0.03	1.08	0.01	0.09	0.02	0	0.28	2.07	0.77	1.2	uncharacterized LOC110376449, transcript variant X1
gene-LOC110374851	8.48544	3.08499	4.75e-05	0.000132493	yes	up	0.205	6.7525	0.07	0	0.26	0.49	10.78	6.37	5.52	4.34	band 7 protein AGAP004871-like, transcript variant X1
gene-LOC110377265	8.46109	3.08084	5.44e-41	8.6e-40	yes	up	2.17	72.74	1.9	2.11	2.76	1.91	55.42	87.47	55.66	92.41	uncharacterized LOC110377265
gene-LOC110383452	8.44867	3.07872	2.03e-36	2.88e-35	yes	up	1.13	31.2775	0.59	1.89	1.1	0.94	23.3	43.46	26.65	31.7	protein halfway, transcript variant X1
gene-LOC110382971	8.43999	3.07724	9.48e-08	3.55e-07	yes	up	15.9175	460.467	4.42	3.39	53.78	2.08	493.49	186.22	685.22	476.94	4-coumarate--CoA ligase 1-like
gene-LOC110380065	8.4311	3.07572	3.16e-06	1.02e-05	yes	up	0.17	7.2825	0.18	0.12	0.12	0.26	2.86	13	3.66	9.61	uncharacterized LOC110380065
gene-LOC110372780	8.41851	3.07356	2e-27	2.11e-26	yes	up	6.17	199.655	6.41	6.39	6.27	5.61	201.92	136.2	299.29	161.21	beta-glucuronidase
gene-LOC110383024	8.40159	3.07066	0.000221001	0.000564809	yes	up	0.0475	1.93	0.05	0.09	0.02	0.03	2.18	0.96	1.71	2.87	uncharacterized LOC110383024
gene-LOC110379003	8.39177	3.06898	1.67e-09	7.28e-09	yes	up	0.1025	3.455	0.08	0.09	0.11	0.13	2.18	5.72	4.18	1.74	pancreatic triacylglycerol lipase-like, transcript variant X1
gene-LOC110374742	8.38193	3.06728	0.0018198	0.00403645	yes	up	0.035	1.2175	0	0.07	0.07	0	0.69	1.89	1.09	1.2	homeobox protein B-H2
gene-LOC110373714	8.38073	3.06708	0.0239508	0.0429713	yes	up	0.0125	0.4025	0	0.05	0	0	0.32	0.48	0.27	0.54	protein embryonic gonad-like
gene-LOC110375490	8.38052	3.06704	1.73e-05	5.11e-05	yes	up	3.3625	11.57	0.03	8.59	4.83	0	11.26	19.34	4.54	11.14	sodium/hydrogen exchanger 9B2-like, transcript variant X1
gene-LOC110373078	8.37694	3.06642	1.04e-07	3.86e-07	yes	up	0.2475	7.6925	0.14	0.35	0.13	0.37	9.96	5.47	7.48	7.86	uncharacterized LOC110373078
gene-LOC110377133	8.35432	3.06252	0.0159127	0.0295251	yes	up	0.03	0.9075	0	0.12	0	0	0.82	1.09	0.3	1.42	uncharacterized LOC110377133
gene-LOC110371458	8.32866	3.05808	0.00709447	0.0141699	yes	up	0.03	0.85	0	0	0.07	0.05	0.37	1.44	0.74	0.85	protein PFC0760c-like, transcript variant X1
gene-LOC110373200	8.32455	3.05737	9.98e-13	5.42e-12	yes	up	0.1775	5.7525	0.06	0.17	0.27	0.21	4.96	7.49	5.55	5.01	neuropeptide CCHamide-1 receptor, transcript variant X1
gene-LOC110382305	8.32221	3.05697	1.07e-30	1.24e-29	yes	up	5.42	176.083	5.71	5.11	5.71	5.15	81.95	271.27	141.41	209.7	uncharacterized LOC110382305, transcript variant X1
gene-LOC110380301	8.32145	3.05684	0.00241892	0.00525471	yes	up	0.4375	15.0075	0.8	0.17	0	0.78	6.41	39.24	13.51	0.87	uncharacterized LOC110380301
gene-LOC110377764	8.32035	3.05665	3.45e-35	4.7e-34	yes	up	2.5525	84.4275	3.05	2.31	2.94	1.91	55.09	80.91	106.46	95.25	sorting nexin-17
gene-LOC110377894	8.31254	3.05529	1.77e-06	5.87e-06	yes	up	0.41	12.805	0.6	0.15	0.39	0.5	21.61	8.03	11.89	9.69	solute carrier family 22 member 3-like
gene-LOC110375116	8.25022	3.04443	2.81e-15	1.78e-14	yes	up	0.0925	2.9925	0.08	0.07	0.13	0.09	2.33	3.89	2.45	3.3	protein grainyhead, transcript variant X1
gene-LOC110371746	8.24599	3.04369	3.4e-20	2.71e-19	yes	up	0.85	28.5575	0.39	0.79	0.99	1.23	23.4	36.27	30.49	24.07	homeobox protein cut, transcript variant X1
gene-LOC110376174	8.2067	3.0368	7.65e-32	9.25e-31	yes	up	0.2225	7.6575	0.13	0.24	0.29	0.23	5.55	9.85	7.34	7.89	DAZ-associated protein 2-like
gene-LOC110375506	8.19273	3.03434	0.00585591	0.0118724	yes	up	0.0325	1.08	0	0.01	0	0.12	0.39	0.46	0.72	2.75	uncharacterized LOC110375506
gene-LOC110375662	8.14632	3.02615	3.6e-43	6.08e-42	yes	up	12.96	411.01	12.74	10.25	13.83	15.02	424.92	367.66	447.88	403.58	protein yellow-like
gene-LOC110375954	8.14501	3.02592	2.65e-22	2.31e-21	yes	up	0.1025	3.285	0.1	0.06	0.16	0.09	3.23	3.71	3.12	3.08	voltage-dependent T-type calcium channel subunit alpha-1G-like, transcript variant X1
gene-LOC110371062	8.14407	3.02575	5.12e-31	6.04e-30	yes	up	23.935	102.028	25.48	31.2	7	32.06	63.99	115.3	104.04	124.78	integrin beta-6-like
gene-LOC110384147	8.13941	3.02492	3.74e-29	4.2e-28	yes	up	0.975	31.6125	0.68	1.02	1.08	1.12	17.14	44.13	29.64	35.54	NUAK family SNF1-like kinase 2, transcript variant X1
gene-LOC110372526	8.13317	3.02382	0.00311404	0.0066398	yes	up	0.03	1.0075	0	0	0.1	0.02	0.36	0.96	2.06	0.65	hemicentin-1-like
gene-LOC110370514	8.12483	3.02234	3.89e-12	2.03e-11	yes	up	0.3975	12.95	0.24	0.23	0.45	0.67	14.19	9.95	12.52	15.14	uncharacterized LOC110370514
gene-LOC110374193	8.11441	3.02049	0.00124594	0.00283572	yes	up	0.095	3.0525	0.04	0	0	0.34	2.45	3.53	1.67	4.56	uncharacterized LOC110374193
gene-LOC110374642	8.10136	3.01816	6.94e-26	6.96e-25	yes	up	2.195	16.58	2.29	3.67	1.57	1.25	8.83	17.23	21.57	18.69	innexin shaking-B, transcript variant X1
gene-LOC110371035	8.09035	3.0162	2.43e-08	9.57e-08	yes	up	0.2225	6.8175	0.11	0.18	0.17	0.43	7.9	6.01	6.07	7.29	uncharacterized LOC110371035, transcript variant X2
gene-LOC110377748	8.08589	3.01541	0.0151357	0.028241	yes	up	0.04	27.5475	0	0.1	0	0.06	1.45	106.54	1.47	0.73	uncharacterized LOC110377748
gene-LOC110374317	8.07533	3.01352	8.08e-24	7.54e-23	yes	up	0.4425	13.7425	0.31	0.53	0.3	0.63	13.31	12.53	15.88	13.25	angiotensin-converting enzyme
gene-LOC110382774	8.0707	3.01269	2.43e-12	1.29e-11	yes	up	0.2475	7.94	0.28	0.21	0.31	0.19	4.29	11.61	7.78	8.08	uncharacterized LOC110382774
gene-LOC110374705	8.06149	3.01105	1.01e-23	9.33e-23	yes	up	0.295	9.4525	0.16	0.29	0.33	0.4	7.08	11.87	8.26	10.6	transmembrane protein 47, transcript variant X1
gene-LOC110378740	8.05652	3.01016	6.59e-15	4.07e-14	yes	up	0.3275	10.24	0.59	0.15	0.24	0.33	10.5	10.68	11.45	8.33	apoptosis-stimulating of p53 protein 1
gene-LOC110383400	8.05185	3.00932	0.0106653	0.020574	yes	up	0.02	0.6575	0.05	0	0	0.03	0.46	1.21	0.25	0.71	zinc finger protein OZF-like
gene-LOC110380436	8.0507	3.00911	0.012467	0.0236808	yes	up	0.075	2.18	0.1	0.2	0	0	3.84	1.04	1.7	2.14	uncharacterized LOC110380436
gene-LOC110376144	8.04578	3.00823	5.41e-48	1.03e-46	yes	up	5.835	192.71	5.85	4.78	6.38	6.33	217.31	173.48	205.76	174.29	synaptic vesicle glycoprotein 2B-like
gene-LOC110378642	8.03861	3.00695	3.96e-12	2.06e-11	yes	up	0.4675	16.37	0.52	0.31	0.34	0.7	9	23.79	20.7	11.99	solute carrier family 2, facilitated glucose transporter member 1-like
gene-LOC110374482	8.03153	3.00567	4.79e-08	1.84e-07	yes	up	0.5975	18.475	1.32	0.31	0.6	0.16	14.84	23.56	14.79	20.71	uncharacterized LOC110374482
gene-LOC110371693	8.02638	3.00475	2.49e-46	4.52e-45	yes	up	28.52	894.905	32.09	26.89	30.59	24.51	912.88	1196.81	754.64	715.29	matrix metalloproteinase-14, transcript variant X1
gene-LOC110380095	8.01589	3.00286	0.0016697	0.00372376	yes	up	0.075	2.2775	0	0	0.17	0.13	2.78	1.68	3.2	1.45	uncharacterized LOC110380095
gene-LOC110373911	8.01292	3.00233	2.05e-06	6.77e-06	yes	up	0.1475	1.5025	0	0.23	0.32	0.04	1.47	2.07	1.33	1.14	uncharacterized LOC110373911, transcript variant X1
gene-LOC110379740	8.00818	3.00147	0.00248366	0.00538332	yes	up	1.22	11.125	4.26	0	0	0.62	6.32	23.44	11.1	3.64	uncharacterized LOC110379740
gene-LOC110378233	8.00613	3.00111	0.000670293	0.00159595	yes	up	1.055	34.9125	1.21	1.77	1.22	0.02	3.72	10	21.66	104.27	uncharacterized LOC110378233
gene-LOC110373478	7.99362	2.99885	0.0240483	0.0431327	yes	up	0.025	0.735	0	0.05	0.05	0	0.54	0.5	0.66	1.24	uncharacterized LOC110373478
gene-LOC110383555	7.9879	2.99782	2.7e-24	2.56e-23	yes	up	0.5775	18.4225	0.57	0.67	0.58	0.49	11.77	15.29	16.8	29.83	polyhomeotic-like protein 3
gene-LOC110369999	7.9634	2.99339	4.97e-28	5.34e-27	yes	up	0.505	16.38	0.52	0.48	0.6	0.42	9.36	22.76	12.35	21.05	protein wech
gene-LOC110372671	7.91488	2.98457	5.85e-11	2.84e-10	yes	up	0.06	1.905	0.07	0.07	0.07	0.03	1.61	1.69	2.32	2	Kv channel-interacting protein 4-like
gene-LOC110370742	7.91093	2.98385	3.07e-16	2.03e-15	yes	up	0.14	4.3975	0.12	0.15	0.15	0.14	3.61	6.78	3.75	3.45	dachshund homolog 2, transcript variant X1
gene-LOC110369644	7.86666	2.97575	0.0256679	0.0457199	yes	up	3.7125	117.69	1.16	4.42	2.64	6.63	0.73	10.97	239.05	220.01	fibrohexamerin-like, transcript variant X1
gene-LOC110377672	7.8592	2.97438	5.39e-09	2.25e-08	yes	up	0.035	1.1125	0.06	0.03	0.02	0.03	0.58	1.13	1.27	1.47	gamma-1-syntrophin
gene-LOC110383165	7.84374	2.97154	1.93e-10	9.03e-10	yes	up	0.6375	16.445	0.95	0.35	1.07	0.18	4.85	19.49	15.34	26.1	protein artichoke
gene-LOC110373937	7.8089	2.96512	3.16e-30	3.64e-29	yes	up	3.805	115.578	2.57	4.28	3.93	4.44	128	90.18	131.12	113.01	facilitated trehalose transporter Tret1-2 homolog, transcript variant X1
gene-LOC110375004	7.79706	2.96293	0.00357892	0.00755776	yes	up	1.245	37.2475	0.1	0.74	0.63	3.51	58.77	13.26	36.78	40.18	heat shock protein 68-like
gene-LOC110383820	7.7944	2.96244	0.0282889	0.049973	yes	up	0.0175	0.495	0.03	0.03	0	0.01	0.17	0.02	1.67	0.12	uncharacterized LOC110383820
gene-LOC110369978	7.75916	2.9559	2.07e-17	1.45e-16	yes	up	1.94	54.27	1.62	1.94	2.37	1.83	28.7	60.23	43.78	84.37	uncharacterized LOC110369978, transcript variant X2
gene-LOC110371081	7.75426	2.95499	8.64e-06	2.66e-05	yes	up	1.065	31.4125	0.34	0.35	3.08	0.49	35.67	20.97	24.15	44.86	uncharacterized LOC110371081
gene-LOC110376071	7.72894	2.95027	3.03e-05	8.65e-05	yes	up	0.1375	4.9075	0.21	0.28	0.03	0.03	8.7	4.96	2.92	3.05	sine oculis-binding protein homolog, transcript variant X1
gene-LOC110380229	7.71949	2.94851	0.00544175	0.011095	yes	up	0.085	2.515	0.08	0	0.17	0.09	4.56	2.83	1.34	1.33	uncharacterized protein DDB_G0271670-like
gene-LOC110370112	7.71603	2.94786	8.83e-12	4.49e-11	yes	up	2.01	60.2325	1.14	1.26	4.18	1.46	73.01	59.93	63.66	44.33	sodium-coupled monocarboxylate transporter 2-like
gene-LOC110379641	7.68826	2.94266	2.77e-05	7.98e-05	yes	up	0.905	13.035	0.08	0.29	3.12	0.13	2.68	12.07	10.04	27.35	uncharacterized LOC110379641, transcript variant X3
gene-LOC110380197	7.68294	2.94166	3.07e-22	2.67e-21	yes	up	13.215	390.322	13.71	8.57	19.26	11.32	451.37	453.05	282.38	374.49	uncharacterized LOC110380197, transcript variant X1
gene-LOC110377315	7.65112	2.93567	3.55e-08	1.38e-07	yes	up	0.1175	3.23	0.05	0.07	0.19	0.16	2.4	4.65	3.65	2.22	potassium channel subfamily K member 18-like, transcript variant X3
gene-LOC110380179	7.62333	2.93042	1.83e-14	1.11e-13	yes	up	0.6075	17.855	0.4	0.5	1.1	0.43	22.4	15.58	14.35	19.09	lipase 1-like
gene-LOC110378356	7.62319	2.9304	8.71e-14	5.07e-13	yes	up	0.095	2.8975	0.13	0.1	0.1	0.05	2.02	4.18	2.91	2.48	roundabout homolog 1-like
gene-LOC110374474	7.62018	2.92982	0.00145138	0.00326626	yes	up	0.025	0.74	0	0.06	0.02	0.02	0.98	0.47	0.87	0.64	PDZ domain-containing protein 8
gene-LOC110381734	7.61466	2.92878	0.011792	0.0225484	yes	up	0.14	4.0375	0.12	0	0.12	0.32	4.67	7.57	1.14	2.77	uncharacterized LOC110381734, transcript variant X1
gene-LOC110375821	7.57488	2.92122	0.0112661	0.0216268	yes	up	0.0175	0.55	0.02	0.02	0	0.03	0.53	0.99	0.19	0.49	protein msta
gene-LOC110382226	7.53628	2.91385	1.26e-38	1.89e-37	yes	up	0.7025	19.8125	0.48	0.7	0.83	0.8	19.11	20.65	18.33	21.16	uncharacterized LOC110382226
gene-LOC110383360	7.52783	2.91223	1.4e-07	5.18e-07	yes	up	0.1025	3.09	0.19	0.11	0.08	0.03	2.03	4.3	2.46	3.57	zinc finger protein 320-like
gene-LOC110376801	7.49054	2.90507	3.61e-95	1.65e-93	yes	up	5.8	169.04	5.79	5.99	6.18	5.24	158.66	172.37	179.59	165.54	protein app1, transcript variant X1
gene-LOC110378336	7.48417	2.90384	0.000234527	0.000596366	yes	up	0.5775	26.845	0.04	0.15	1.06	1.06	57.93	1.6	0.93	46.92	receptor-type tyrosine-protein phosphatase kappa
gene-LOC110374200	7.48358	2.90373	1.45e-12	7.76e-12	yes	up	0.245	7.2025	0.13	0.14	0.45	0.26	6.95	8.04	5.93	7.89	carbohydrate sulfotransferase 4-like
gene-LOC110371532	7.44643	2.89655	0.00132271	0.00299749	yes	up	0.0275	0.7125	0.04	0	0	0.07	0.59	0.59	0.78	0.89	uncharacterized LOC110371532
gene-LOC110381047	7.44033	2.89537	0.00141155	0.00318089	yes	up	1.4175	37.9525	0.17	4.19	0.24	1.07	19.65	39.81	44.18	48.17	cytochrome P450 6k1-like
gene-LOC110377830	7.43914	2.89514	7.23e-17	4.94e-16	yes	up	24.805	149.817	30.7	26.36	16.71	25.45	75.58	171.61	135.31	216.77	choline/ethanolamine kinase, transcript variant X1
gene-LOC110381881	7.42292	2.89199	0.0130917	0.0247411	yes	up	0.1125	2.9525	0	0.09	0	0.36	6.83	2.13	1.04	1.81	uncharacterized LOC110381881
gene-LOC110384359	7.41405	2.89026	7e-65	1.89e-63	yes	up	5.7375	132.545	5.65	7.08	6.79	3.43	126.74	138.33	125.47	139.64	uncharacterized LOC110384359, transcript variant X1
gene-LOC110376076	7.40765	2.88902	0.000108156	0.000288667	yes	up	1.315	18.91	3.79	0.07	1.4	0	15.43	9.74	22.91	27.56	uncharacterized LOC110376076, transcript variant X2
gene-LOC110370866	7.40455	2.88841	0.00415028	0.00865589	yes	up	0.035	0.9625	0	0	0.03	0.11	1.18	0.99	0.82	0.86	zinc finger protein 2-like
gene-LOC110375516	7.39475	2.8865	4.45e-44	7.7e-43	yes	up	3.66	105.805	3.74	3.41	3.98	3.51	79.64	92.61	118.62	132.35	sperm-associated antigen 7 homolog
gene-LOC110377330	7.37787	2.8832	1.95e-33	2.47e-32	yes	up	0.82	23.6225	0.63	0.91	0.83	0.91	22.85	31.94	19.46	20.24	transient receptor potential cation channel protein painless, transcript variant X1
gene-LOC110377052	7.37581	2.8828	3.73e-07	1.33e-06	yes	up	0.315	8.9525	0.49	0	0.55	0.22	8.3	8.46	9.4	9.65	myrosinase 1-like, transcript variant X1
gene-LOC110370885	7.37276	2.88221	1.77e-15	1.13e-14	yes	up	2.1275	60.115	2.32	1.72	2.31	2.16	47.49	44.73	100.06	48.18	uncharacterized LOC110370885
gene-LOC110382375	7.3679	2.88125	2.73e-17	1.89e-16	yes	up	0.4	9.535	0.18	0.23	0.96	0.23	7.95	8.71	6.15	15.33	facilitated trehalose transporter Tret1-like
gene-LOC110371535	7.3465	2.87706	8.07e-25	7.81e-24	yes	up	1.195	33.765	1.26	1.3	0.85	1.37	35.41	35.94	26.6	37.11	transcription factor E2F5
gene-LOC110370275	7.3231	2.87245	2.91e-05	8.35e-05	yes	up	0.2975	8.485	0.09	0.09	0.21	0.8	6.87	4.76	14.49	7.82	extensin
gene-LOC110382977	7.32176	2.87219	0.000885262	0.00206768	yes	up	0.04	1.2775	0.02	0.04	0.1	0	0.37	1.97	0.95	1.82	uncharacterized LOC110382977
gene-LOC110381281	7.29393	2.8667	7.77e-08	2.93e-07	yes	up	0.11	2.73	0.03	0.16	0.12	0.13	2.73	2.99	2.42	2.78	uncharacterized LOC110381281
gene-LOC110384435	7.28953	2.86583	9.69e-07	3.31e-06	yes	up	0.2725	7.9725	0.08	0.18	0.09	0.74	6.77	8.77	9.12	7.23	nidogen-1
gene-LOC110370697	7.26121	2.86021	7.09e-22	6.05e-21	yes	up	5.41	140.205	8.14	3.56	6.09	3.85	97.68	189.69	129.99	143.46	three prime repair exonuclease 2-like, transcript variant X1
gene-LOC110381231	7.24298	2.85658	1.72e-24	1.64e-23	yes	up	4.955	137.407	5.33	4.66	5.33	4.5	174.18	127.9	87.38	160.17	phospholipid scramblase 2-like
gene-LOC110370925	7.23145	2.85428	4.91e-05	0.000136649	yes	up	0.0825	2.215	0.08	0.11	0.08	0.06	2.75	2	3.36	0.75	glucose dehydrogenase [FAD, quinone]-like
gene-LOC110376604	7.22848	2.85369	0.000171876	0.000445657	yes	up	0.5275	15.915	0.49	0.61	0.24	0.77	0.79	40.9	7.9	14.07	facilitated trehalose transporter Tret1-like
gene-LOC110382359	7.2266	2.85332	1.16e-06	3.93e-06	yes	up	0.305	8.1	0.42	0.32	0.23	0.25	15.6	4.3	4.32	8.18	protein ANTAGONIST OF LIKE HETEROCHROMATIN PROTEIN 1-like
gene-LOC110384266	7.22658	2.85331	4.76e-10	2.16e-09	yes	up	0.12	3.36	0.09	0.21	0.11	0.07	2.75	3.69	2.64	4.36	tumor necrosis factor, alpha-induced protein 8-like protein 2 A, transcript variant X1
gene-LOC110375022	7.22406	2.85281	1.37e-11	6.91e-11	yes	up	283.665	7569.86	135.21	284.19	447.81	267.45	12807.2	5249.94	6372.51	5849.83	27 kDa hemolymph protein-like, transcript variant X2
gene-LOC110376429	7.2095	2.8499	7.17e-07	2.48e-06	yes	up	0.22	10.865	0.02	0.33	0.3	0.23	8.98	2.92	16.25	15.31	L-asparaginase-like
gene-LOC110383081	7.2051	2.84902	0.00387483	0.00812429	yes	up	0.095	2.6525	0	0	0.07	0.31	1.75	4.62	1.81	2.43	probable cytochrome P450 6d2
gene-LOC110372130	7.19508	2.84701	6.03e-26	6.06e-25	yes	up	2.755	78.1525	1.95	2.47	3.48	3.12	57.62	95.86	99.6	59.53	indole-3-acetaldehyde oxidase-like, transcript variant X1
gene-LOC110379160	7.18961	2.84591	9.03e-13	4.91e-12	yes	up	1.6375	44.0525	1.11	2.02	0.8	2.62	56.8	34.19	34.22	51	protein obstructor-E
gene-LOC110372154	7.18383	2.84475	6.26e-14	3.68e-13	yes	up	2.415	45.985	1.33	0.67	6.27	1.39	25.02	51.85	45.81	61.26	vacuolar protein sorting-associated protein 13A-like
gene-LOC110371410	7.17937	2.84386	0.0091091	0.0178138	yes	up	0.01	0.2725	0.01	0.01	0.01	0.01	0.12	0.46	0.06	0.45	Down syndrome cell adhesion molecule-like protein Dscam2
gene-LOC110374223	7.16482	2.84093	6.05e-20	4.74e-19	yes	up	0.31	8.95	0.31	0.17	0.39	0.37	5.68	9.03	9.72	11.37	amyloid beta A4 precursor protein-binding family B member 1-interacting protein, transcript variant X1
gene-LOC110374201	7.161	2.84016	2.69e-05	7.74e-05	yes	up	0.2	5.5925	0.13	0.22	0.08	0.37	2.56	4.85	11.72	3.24	forkhead box protein A2-B-like
gene-LOC110375158	7.14649	2.83724	1.61e-06	5.39e-06	yes	up	0.0575	1.7375	0	0.05	0.13	0.05	1.47	1.8	2.05	1.63	band 4.1-like protein 4, transcript variant X1
gene-LOC110371293	7.11997	2.83187	0.0193519	0.0353475	yes	up	0.0325	0.9175	0.04	0	0.04	0.05	1.57	0.62	1.2	0.28	alpha-N-acetylgalactosaminidase-like, transcript variant X2
gene-LOC110382156	7.11396	2.83065	5.1e-81	1.85e-79	yes	up	9.0575	255.833	8.29	9.65	9.64	8.65	189.09	265.17	279.13	289.94	facilitated trehalose transporter Tret1-2 homolog
gene-LOC110384614	7.0963	2.82707	1.06e-24	1.02e-23	yes	up	2.395	70.4125	2.17	1.55	2.73	3.13	50.83	86.98	66.43	77.41	PTB domain-containing adapter protein ced-6, transcript variant X1
gene-LOC110370854	7.08818	2.82541	0.00134303	0.00303811	yes	up	0.0125	0.305	0.01	0.01	0.02	0.01	0.22	0.41	0.41	0.18	fatty acid synthase-like
gene-LOC110378947	7.08325	2.82441	5.14e-35	6.92e-34	yes	up	0.81	22.795	0.55	0.79	1.01	0.89	16.71	27.83	21.85	24.79	solute carrier organic anion transporter family member 3A1, transcript variant X1
gene-LOC110378677	7.06883	2.82147	5.88e-09	2.45e-08	yes	up	0.8175	21.905	0.19	1.66	0.59	0.83	21.37	17.85	15.04	33.36	lipase 3-like
gene-LOC110375969	7.06112	2.8199	6.26e-06	1.96e-05	yes	up	6.695	53.8675	7.09	6.14	4.98	8.57	8.45	91.89	37.54	77.59	uncharacterized LOC110375969
gene-LOC110379379	7.05161	2.81795	0.00485441	0.00999418	yes	up	0.03	0.7375	0.06	0.02	0.04	0	1.62	0.52	0.48	0.33	LIM/homeobox protein Awh
gene-LOC110381844	7.04964	2.81755	1.05e-14	6.44e-14	yes	up	1.4725	41.285	0.71	1.96	1.39	1.83	22.57	36.04	33.94	72.59	uncharacterized MFS-type transporter C09D4.1, transcript variant X2
gene-LOC110384329	6.99705	2.80675	4e-23	3.61e-22	yes	up	2.175	59.92	1.84	2.02	1.91	2.93	39.91	79.4	40.08	80.29	calphotin-like, transcript variant X1
gene-LOC110377405	6.98914	2.80512	1.46e-43	2.49e-42	yes	up	3.955	112.877	3.5	4.71	3.42	4.19	117.09	120.54	122.05	91.83	adenosine deaminase-like protein
gene-LOC110383205	6.97518	2.80223	0.00547786	0.0111596	yes	up	0.6475	16.4575	1.24	0.7	0	0.65	12.37	25.75	19.41	8.3	uncharacterized LOC110383205
gene-LOC110374575	6.94451	2.79587	0.0139857	0.0262659	yes	up	0.015	0.39	0.02	0	0	0.04	0.24	0.61	0.4	0.31	uncharacterized LOC110374575
gene-LOC110371849	6.93619	2.79414	0.00169782	0.00378248	yes	up	0.0375	1.05	0.06	0.03	0.03	0.03	1.02	1.54	1.11	0.53	cytochrome P450 4g15-like, transcript variant X2
gene-LOC110375285	6.93252	2.79338	1.41e-33	1.81e-32	yes	up	1.11	30.68	1.21	0.9	1.45	0.88	29.4	30.46	29.92	32.94	uncharacterized LOC110375285, transcript variant X1
gene-LOC110371830	6.92426	2.79166	7.39e-10	3.31e-09	yes	up	0.355	9.5125	0.53	0.34	0.33	0.22	9.57	11.13	7.24	10.11	uncharacterized LOC110371830
gene-LOC110370922	6.92363	2.79153	3.59e-05	0.000101683	yes	up	0.0975	2.5525	0.09	0	0.2	0.1	3.99	2.25	1.97	2	glucose dehydrogenase [FAD, quinone]-like
gene-LOC110379272	6.91737	2.79022	1.14e-06	3.86e-06	yes	up	0.4225	11.26	0.86	0.22	0.14	0.47	12.13	11.27	15.21	6.43	uncharacterized LOC110379272
gene-LOC110380722	6.9088	2.78843	7.01e-39	1.05e-37	yes	up	2.825	75.1425	2.68	3.74	2.92	1.96	76.26	85.51	76.33	62.47	NEDD8-conjugating enzyme UBE2F-like
gene-LOC110378232	6.90878	2.78843	9.59e-06	2.94e-05	yes	up	0.115	3.315	0.07	0.04	0.31	0.04	2.12	3.93	1.68	5.53	teneurin-a, transcript variant X1
gene-LOC110383295	6.89599	2.78576	1.02e-11	5.18e-11	yes	up	1.2475	32.0225	1.09	0.98	1.91	1.01	35.15	27.9	36.7	28.34	uncharacterized LOC110383295
gene-LOC110377623	6.89522	2.7856	5.06e-15	3.15e-14	yes	up	3.3675	85.09	4.14	3.56	3.44	2.33	87.53	47.95	61.31	143.57	transmembrane protein 68, transcript variant X1
gene-LOC110377882	6.87904	2.78221	4.26e-16	2.81e-15	yes	up	0.56	15.2175	0.36	0.3	0.83	0.75	14.01	15.99	15.64	15.23	organic cation transporter protein-like, transcript variant X1
gene-LOC110372612	6.86952	2.78021	0.00567372	0.0115345	yes	up	0.035	0.9275	0	0.07	0.03	0.04	0.39	0.98	1.33	1.01	translation initiation factor IF-2-like
gene-LOC110380886	6.8388	2.77374	6.89e-16	4.49e-15	yes	up	0.1925	5.2625	0.09	0.15	0.3	0.23	4.4	5.53	5.78	5.34	uncharacterized LOC110380886, transcript variant X1
gene-LOC110375420	6.82549	2.77093	7.41e-07	2.56e-06	yes	up	0.08	2.1	0.05	0.11	0.05	0.11	1.87	2.24	1.88	2.41	suppressor APC domain-containing protein 2
gene-LOC110369977	6.82385	2.77059	7.02e-16	4.57e-15	yes	up	1.9625	52.345	2.59	1.35	2.5	1.41	32.59	48.45	56.76	71.58	sorting nexin-29-like, transcript variant X1
gene-LOC110375645	6.8222	2.77024	0.000993643	0.00229496	yes	up	0.03	2.2525	0	0.03	0.05	0.04	0.47	0.44	0.97	7.13	solute carrier family 46 member 3-like
gene-LOC110381445	6.82035	2.76985	3.87e-21	3.22e-20	yes	up	0.79	25.2425	0.65	0.61	0.73	1.17	18.23	35.85	21.85	25.04	A disintegrin and metalloproteinase with thrombospondin motifs 1
gene-LOC110377312	6.79607	2.7647	9.8e-40	1.51e-38	yes	up	0.765	20.455	0.97	0.83	0.6	0.66	16.65	21.05	19.07	25.05	beta-1,4-mannosyltransferase egh
gene-LOC110374079	6.79405	2.76427	2.1e-58	5.02e-57	yes	up	3.38	91.75	3.03	3.58	3.33	3.58	87.12	117.45	81.78	80.65	integrator complex subunit 6
gene-LOC110376616	6.78909	2.76322	1.94e-24	1.84e-23	yes	up	4.7075	124.478	2.96	4.54	5.8	5.53	132.7	150.62	118.61	95.98	solute carrier family 2, facilitated glucose transporter member 2-like, transcript variant X2
gene-LOC110375392	6.77456	2.76013	1.04e-21	8.84e-21	yes	up	4.6175	60.1075	5.83	3.16	2.35	7.13	51.03	101.2	48.54	39.66	protein gustavus, transcript variant X1
gene-LOC110377727	6.76655	2.75842	0.0061497	0.0124302	yes	up	0.045	1.1725	0.03	0	0	0.15	1.39	0.89	0.75	1.66	uncharacterized LOC110377727
gene-LOC110377190	6.75928	2.75687	8.97e-38	1.31e-36	yes	up	0.8625	22.53	0.84	0.83	0.86	0.92	15.12	23.7	21.93	29.37	uncharacterized LOC110377190, transcript variant X1
gene-LOC110377683	6.75716	2.75642	0.00209729	0.00460909	yes	up	0.0225	0.575	0	0.03	0	0.06	0.64	0.52	0.4	0.74	irregular chiasm C-roughest protein-like
gene-LOC110378938	6.75469	2.75589	2.92e-07	1.05e-06	yes	up	1.075	29.2775	1.85	0.21	0.51	1.73	24.5	38.9	22.35	31.36	cytochrome P450 4C1-like
gene-LOC110371064	6.73134	2.75089	1.5e-05	4.46e-05	yes	up	0.03	0.8325	0.02	0.01	0.02	0.07	0.79	1.01	0.7	0.83	inactive dipeptidyl peptidase 10, transcript variant X1
gene-LOC110373113	6.72112	2.7487	1.76e-59	4.27e-58	yes	up	13.8675	327.02	15.41	16.55	13.68	9.83	333.58	333.49	298.25	342.76	protein FAN-like
gene-LOC110383840	6.72099	2.74867	0.0247533	0.0442587	yes	up	13.6	346.125	6.07	17.21	22.89	8.23	2.29	111.45	528.11	742.65	seroin-like, transcript variant X2
gene-LOC110376527	6.71756	2.74794	0.00914283	0.0178743	yes	up	0.02	0.5575	0.03	0	0.02	0.03	0.3	0.49	0.15	1.29	monocarboxylate transporter 14-like
gene-LOC110379733	6.71668	2.74775	4.21e-19	3.16e-18	yes	up	7.5575	195.812	5.65	8.81	11.96	3.81	179.64	211.74	193.71	198.16	BTB/POZ domain-containing protein At1g55760-like, transcript variant X1
gene-LOC110382960	6.66742	2.73713	2.98e-05	8.54e-05	yes	up	0.3175	8.0025	0	0.62	0.28	0.37	4.44	5.58	10.68	11.31	SWI5-dependent HO expression protein 3-like
gene-LOC110379177	6.65808	2.73511	2.98e-06	9.65e-06	yes	up	0.065	1.66	0.02	0.08	0.03	0.13	1.36	1.55	2.28	1.45	octopamine receptor Oamb, transcript variant X1
gene-LOC110374917	6.65292	2.73399	1.72e-21	1.45e-20	yes	up	3.0125	81.45	2.84	2.49	3.96	2.76	33.08	138.56	77.83	76.33	calpain-7-like, transcript variant X2
gene-LOC110371861	6.63127	2.72928	6.54e-14	3.84e-13	yes	up	0.8325	21.495	0.73	0.84	1.16	0.6	19.93	27.43	26.94	11.68	histone deacetylase complex subunit SAP30 homolog
gene-LOC110376932	6.61798	2.72639	6.07e-07	2.12e-06	yes	up	0.7225	18.6025	0.33	0.98	0.89	0.69	32.17	13.87	7.27	21.1	uncharacterized LOC110376932
gene-LOC110382529	6.6026	2.72303	2.71e-07	9.77e-07	yes	up	0.0275	0.7175	0.02	0.03	0.02	0.04	0.31	0.85	0.84	0.87	protein dachsous
gene-LOC110373567	6.58542	2.71928	3e-35	4.09e-34	yes	up	1.5275	39.725	1.73	1.57	1.44	1.37	32.02	43.39	28.57	54.92	phosphoacetylglucosamine mutase
gene-LOC110379202	6.57709	2.71745	1.49e-14	9.05e-14	yes	up	0.515	12.96	0.48	0.53	0.4	0.65	14.73	10.8	15.45	10.86	carboxylesterase 1E
gene-LOC110371413	6.566	2.71501	1.07e-18	7.89e-18	yes	up	4.6775	124.345	3.29	3.21	6.52	5.69	75.5	146.84	115.04	160	uncharacterized LOC110371413, transcript variant X2
gene-LOC110376593	6.5319	2.7075	8.41e-14	4.9e-13	yes	up	2.2725	57.24	3.18	3.03	1.41	1.47	36.45	50.39	91.83	50.29	exonuclease 3'-5' domain-containing protein 2
gene-LOC110374959	6.53129	2.70737	3.18e-05	9.07e-05	yes	up	0.0525	1.295	0.01	0.03	0.12	0.05	1.08	1.07	2	1.03	uncharacterized LOC110374959
gene-LOC110378018	6.52553	2.70609	2.23e-05	6.5e-05	yes	up	0.1525	3.8175	0.16	0	0.15	0.3	4.96	3.71	3.77	2.83	uncharacterized LOC110378018
gene-LOC110379206	6.50614	2.7018	5.4e-13	2.99e-12	yes	up	4.4875	13.565	1.58	1.98	12.59	1.8	20.44	8.79	19.72	5.31	uncharacterized LOC110379206, transcript variant X1
gene-LOC110372536	6.49071	2.69838	4.69e-15	2.93e-14	yes	up	1.0075	25.07	0.77	0.83	1.29	1.14	36.28	18.85	18.72	26.43	uncharacterized LOC110372536, transcript variant X1
gene-LOC110380451	6.48907	2.69801	0.000561799	0.00135395	yes	up	1.095	19.4425	0.33	0	2.5	1.55	27.27	26.99	9.86	13.65	uncharacterized LOC110380451
gene-LOC110384077	6.48047	2.6961	3.67e-16	2.43e-15	yes	up	0.175	4.58	0.15	0.17	0.22	0.16	2.14	5.79	5.06	5.33	rho GTPase-activating protein 39, transcript variant X1
gene-LOC110382219	6.46766	2.69324	6.58e-05	0.000180554	yes	up	0.1225	3.075	0.2	0.04	0.08	0.17	3.87	1.97	2.16	4.3	spondin-2-like
gene-LOC110379357	6.46462	2.69257	0.0227866	0.0410621	yes	up	0.0425	1.01	0	0.06	0.11	0	1.1	1.07	1.36	0.51	serine protease easter-like
gene-LOC110371284	6.44913	2.6891	2.67e-22	2.32e-21	yes	up	22.4675	559.062	16.79	17.25	27.08	28.75	561.79	538.52	681.28	454.66	protein lethal(2)essential for life
gene-LOC110378265	6.4413	2.68735	0.00307866	0.00656827	yes	up	0.0675	1.675	0.03	0.05	0.1	0.09	0.71	1.09	4.46	0.44	loricrin
gene-LOC110373141	6.4266	2.68406	1.22e-07	4.53e-07	yes	up	0.11	2.73	0.06	0.1	0.09	0.19	3.81	1.85	2.8	2.46	myb-like protein X
gene-LOC110381418	6.42028	2.68264	5.67e-09	2.36e-08	yes	up	0.825	21.115	1.17	0.77	0.57	0.79	18.14	41.96	11.63	12.73	transferrin-like
gene-LOC110373554	6.41413	2.68125	1.37e-08	5.52e-08	yes	up	0.2475	6.18	0.25	0.31	0.1	0.33	4.34	7.64	5.99	6.75	gastrula zinc finger protein XlCGF17.1-like
gene-LOC110383678	6.41161	2.68069	1.13e-21	9.59e-21	yes	up	3.115	76.1825	1.62	3.14	3.88	3.82	75.1	72.72	80.23	76.68	protein lin-37 homolog, transcript variant X1
gene-LOC110369940	6.39988	2.67804	5.52e-14	3.26e-13	yes	up	0.6625	15.2975	1.09	0.75	0.46	0.35	9.23	17.73	15.36	18.87	multiple C2 and transmembrane domain-containing protein 1-like, transcript variant X1
gene-LOC110376019	6.39875	2.67779	0.00510112	0.0104561	yes	up	0.1575	3.52	0	0.27	0.28	0.08	9.79	1.04	2.1	1.15	peroxidase-like
gene-LOC110373760	6.3898	2.67577	3.58e-11	1.76e-10	yes	up	0.2425	6.015	0.18	0.18	0.31	0.3	6.15	6.61	5.33	5.97	origin recognition complex subunit 4
gene-LOC110371147	6.38434	2.67454	1.16e-28	1.28e-27	yes	up	3.975	97.84	2.92	4.23	5.14	3.61	99.12	80.15	99.16	112.93	serine protease inhibitor 77Ba-like
gene-LOC110380503	6.38052	2.67367	0.000170079	0.000441362	yes	up	0.255	5.4675	0.2	0.4	0.2	0.22	7.35	3.31	4.54	6.67	uncharacterized LOC110380503
gene-LOC110382393	6.37112	2.67155	0.00451739	0.00936132	yes	up	0.035	0.845	0.03	0.03	0.05	0.03	0.75	0.66	1.54	0.43	uncharacterized LOC110382393
gene-LOC110374119	6.36559	2.67029	1.2e-16	8.14e-16	yes	up	1.0575	26.1525	0.51	1.23	1.05	1.44	27.44	23.82	20.28	33.07	facilitated trehalose transporter Tret1-like
gene-LOC110378455	6.36248	2.66959	1.67e-54	3.66e-53	yes	up	17.475	432.69	16.47	16.16	18.85	18.42	445.87	429.81	396.5	458.58	porimin-like
gene-LOC110370808	6.35606	2.66813	7.19e-10	3.22e-09	yes	up	0.145	2.65	0.11	0.1	0.19	0.18	1.95	3.26	3.89	1.5	tetratricopeptide repeat protein 28
gene-LOC110374753	6.32212	2.66041	7.45e-30	8.5e-29	yes	up	0.34	9.57	0.36	0.25	0.34	0.41	6.94	9.82	8.02	13.5	DNA (cytosine-5)-methyltransferase PliMCI-like
gene-LOC110378043	6.31554	2.65891	2.39e-23	2.18e-22	yes	up	6.3775	155.192	3.59	7.24	7.6	7.08	164.32	185.31	143.61	127.53	uncharacterized LOC110378043
gene-LOC110370640	6.31133	2.65794	5.38e-64	1.42e-62	yes	up	1.8125	45.77	1.52	2.27	1.75	1.71	38.45	47.31	51.91	45.41	protein disabled
gene-LOC110383439	6.30742	2.65705	3.96e-12	2.06e-11	yes	up	0.2525	6.1025	0.26	0.24	0.23	0.28	5.02	4.27	7.72	7.4	protein MCM10 homolog
gene-LOC110378970	6.30578	2.65667	0.000377452	0.000929696	yes	up	0.0575	1.39	0.06	0.03	0.11	0.03	1.53	0.95	1.83	1.25	zinc finger and BTB domain-containing protein 24-like
gene-LOC110383297	6.29774	2.65483	9.26e-11	4.42e-10	yes	up	1.2525	28.1525	0.83	0.66	2.19	1.33	31.8	21.61	29.51	29.69	uncharacterized LOC110383297
gene-LOC110383587	6.27627	2.64991	0.0227232	0.0409594	yes	up	0.0425	1.015	0	0.05	0.12	0	0.78	1.57	0.79	0.92	uncharacterized LOC110383587, transcript variant X1
gene-LOC110380058	6.26615	2.64758	2.8e-05	8.04e-05	yes	up	2.825	42.62	2.58	2.53	4.07	2.12	73.41	17.02	62.47	17.58	uncharacterized LOC110380058
gene-LOC110376170	6.24362	2.64238	1.29e-16	8.7e-16	yes	up	0.625	15.675	0.39	0.71	0.71	0.69	8.53	22.7	12.49	18.98	synaptotagmin 1, transcript variant X2
gene-LOC110377571	6.23343	2.64003	3.65e-27	3.83e-26	yes	up	2.555	24.695	2.16	0.69	4.22	3.15	25.26	29.53	16.43	27.56	longitudinals lacking protein, isoforms H/M/V-like, transcript variant X1
gene-LOC110378603	6.21533	2.63583	0.000160542	0.000418934	yes	up	0.245	5.86	0.04	0.27	0.63	0.04	6.3	3.26	8.63	5.25	UDP-glucuronosyltransferase 1-6-like
gene-LOC110380611	6.20235	2.63282	2.27e-10	1.06e-09	yes	up	0.335	8.1075	0.34	0.2	0.48	0.32	8.52	7.73	8.07	8.11	splicing factor U2af large subunit A-like
gene-LOC110370558	6.19223	2.63046	4.9e-20	3.86e-19	yes	up	8.4075	203.755	6.03	6.65	13.25	7.7	220.58	215.3	189.58	189.56	diuretic hormone receptor, transcript variant X1
gene-LOC110369759	6.18091	2.62782	1.43e-07	5.29e-07	yes	up	0.145	3.46	0.21	0.09	0.06	0.22	3	3.24	3.25	4.35	uncharacterized LOC110369759
gene-LOC110376178	6.17391	2.62618	3.06e-10	1.41e-09	yes	up	0.25	6.1175	0.24	0.11	0.31	0.34	4.43	7.59	5.69	6.76	gastrula zinc finger protein XlCGF57.1-like
gene-LOC110382434	6.13934	2.61808	0.00768017	0.0152362	yes	up	0.15	3.325	0	0.37	0.23	0	2.54	3.07	2.13	5.56	fibropellin-1-like
gene-LOC110380414	6.13533	2.61714	9.74e-19	7.22e-18	yes	up	1.5425	37.23	1.59	1.31	1.92	1.35	46.27	32.46	26.15	44.04	protein C21orf2 homolog, transcript variant X1
gene-LOC110380146	6.12594	2.61493	3.39e-05	9.62e-05	yes	up	0.265	6.09	0	0.49	0.23	0.34	6.39	4.77	5.45	7.75	uncharacterized LOC110380146
gene-LOC110382592	6.10833	2.61078	1.54e-20	1.24e-19	yes	up	2.9975	68.17	3.2	3.13	3.31	2.35	91.35	56.84	71.88	52.61	major facilitator superfamily domain-containing protein 8, transcript variant X2
gene-LOC110382001	6.10805	2.61071	4.31e-07	1.52e-06	yes	up	0.3125	7.365	0.15	0.24	0.53	0.33	7.34	7.45	7.48	7.19	allatostatin-A receptor
gene-LOC110380216	6.08976	2.60639	0.00987017	0.0191482	yes	up	250.555	5936.33	13.23	102.8	870.2	15.99	7983.45	3761.65	3770.68	8229.53	basic juvenile hormone-suppressible protein 2-like
gene-LOC110380560	6.08782	2.60592	2.17e-45	3.86e-44	yes	up	16.64	390.65	16.36	17.26	18.26	14.68	383.73	469.77	401.08	308.02	high mobility group protein I, transcript variant X2
gene-LOC110380077	6.06903	2.60147	4.38e-12	2.27e-11	yes	up	0.8175	19.7125	0.95	0.42	0.52	1.38	15.53	17.62	23.84	21.86	TBC1 domain family member 31
gene-LOC110370593	6.063	2.60003	4.46e-40	6.9e-39	yes	up	54.5675	1277.91	54.35	56.16	55.54	52.22	1211.04	970.41	1417.57	1512.64	farnesyl pyrophosphate synthase-like
gene-LOC110373492	6.05458	2.59803	5.83e-08	2.22e-07	yes	up	0.17	3.9425	0.06	0.12	0.25	0.25	3.48	4.96	4.23	3.1	uncharacterized LOC110373492
gene-LOC110372548	6.05223	2.59747	4.77e-08	1.83e-07	yes	up	0.6175	14.595	0.71	0.31	0.73	0.72	16.1	23.07	11.57	7.64	uncharacterized LOC110372548, transcript variant X1
gene-LOC110375366	6.04729	2.59629	0.00043748	0.00106818	yes	up	0.11	2.4675	0.14	0.05	0.05	0.2	3.51	2.05	2.56	1.75	twist-related protein-like
gene-LOC110381477	6.04171	2.59496	4.32e-10	1.97e-09	yes	up	0.9125	21.7925	1.11	0.91	0.82	0.81	26.25	20.32	15.04	25.56	U11/U12 small nuclear ribonucleoprotein 25 kDa protein-like, transcript variant X1
gene-LOC110381334	6.03965	2.59447	3.83e-15	2.41e-14	yes	up	0.4525	10.8	0.28	0.34	0.73	0.46	7.27	12.04	10.03	13.86	protein toll-like, transcript variant X1
gene-LOC110374305	6.02628	2.59127	7.21e-06	2.24e-05	yes	up	1.8075	32.375	2.48	2.04	1.51	1.2	13.13	83.1	11.4	21.87	thyrotropin-releasing hormone receptor, transcript variant X1
gene-LOC110383406	6.02399	2.59072	4.85e-06	1.54e-05	yes	up	0.12	2.845	0.07	0.07	0.16	0.18	1.79	3.9	2.62	3.07	zinc finger protein 525-like
gene-LOC110377605	6.01801	2.58929	0.0221828	0.0400367	yes	up	0.0175	0.43	0.02	0.02	0	0.03	0.45	0.59	0.23	0.45	glutamate receptor ionotropic, delta-1-like, transcript variant X1
gene-LOC110381021	6.00068	2.58513	1.43e-29	1.63e-28	yes	up	1.6675	39.42	1.67	1.49	1.59	1.92	29.36	50.78	39.36	38.18	phosphofurin acidic cluster sorting protein 1-like
gene-LOC110379538	5.9959	2.58398	3.8e-15	2.39e-14	yes	up	0.7975	19.3025	0.51	0.66	1.3	0.72	11.11	23.4	17.98	24.72	uncharacterized LOC110379538
gene-LOC110378405	5.97541	2.57904	0.00161538	0.00361282	yes	up	0.05	1.17	0	0.02	0.14	0.04	1.19	1.53	0.53	1.43	facilitated trehalose transporter Tret1-like
gene-LOC110375866	5.97107	2.57799	0.000287356	0.000719557	yes	up	0.3175	7.21	0.07	0.07	0.61	0.52	11.71	5.55	6.51	5.07	vegetative cell wall protein gp1-like
gene-LOC110371170	5.9703	2.5778	1.99e-14	1.2e-13	yes	up	0.8325	18.955	0.72	0.98	0.63	1	23.88	14.43	16.3	21.21	uncharacterized LOC110371170, transcript variant X1
gene-LOC110376372	5.96856	2.57738	6.01e-11	2.91e-10	yes	up	1.9025	39.0975	1.15	2.6	1.94	1.92	50.86	27.5	46.45	31.58	ejaculatory bulb-specific protein 3-like, transcript variant X1
gene-LOC110372249	5.95498	2.5741	0.000302069	0.00075401	yes	up	0.1125	2.27	0.12	0.24	0.03	0.06	2.08	1.89	3.16	1.95	uncharacterized LOC110372249, transcript variant X1
gene-LOC110378354	5.94742	2.57226	2.39e-07	8.65e-07	yes	up	1.055	23.755	0.47	1.5	1.08	1.17	25.43	26.9	9.95	32.74	uncharacterized LOC110378354
gene-LOC110372617	5.94634	2.572	2.24e-12	1.19e-11	yes	up	0.9825	21.9825	1.11	1.26	0.8	0.76	26.48	23.87	16.38	21.2	neuferricin homolog, transcript variant X1
gene-LOC110384522	5.94082	2.57066	0.0129214	0.0244376	yes	up	0.0175	0.435	0	0	0.01	0.06	0.15	0.79	0.42	0.38	asparagine-rich zinc finger protein AZF1
gene-LOC110378445	5.93113	2.56831	0.020418	0.0370791	yes	up	0.01	0.2325	0.02	0.01	0.01	0	0.07	0.25	0.14	0.47	otopetrin-2, transcript variant X1
gene-LOC110370438	5.9271	2.56733	0.000107819	0.000287829	yes	up	3.4525	43.97	1.24	2.94	5.17	4.46	99.7	58.04	11.8	6.34	uncharacterized LOC110370438
gene-LOC110380130	5.92591	2.56704	6.03e-08	2.29e-07	yes	up	0.44	10.05	0.42	0.44	0.61	0.29	11.94	9.12	11.97	7.17	uncharacterized LOC110380130, transcript variant X1
gene-LOC110377844	5.92526	2.56688	0.00015468	0.000404471	yes	up	0.355	4.915	0.36	0.63	0	0.43	3.66	7.56	5.6	2.84	multidrug resistance protein homolog 49-like
gene-LOC110370695	5.92508	2.56684	6.25e-09	2.59e-08	yes	up	5.655	159.292	5.62	6.77	7.12	3.11	61.6	358.09	93.62	123.86	lipase member H-A-like
gene-LOC110378239	5.91943	2.56546	9.34e-13	5.08e-12	yes	up	0.165	3.5075	0.2	0.14	0.22	0.1	1.95	5.06	2.72	4.3	transcription factor SPT20 homolog
gene-LOC110384073	5.91301	2.56389	8.52e-06	2.63e-05	yes	up	0.1325	3.07	0.2	0.08	0.16	0.09	2.56	3.67	2.21	3.84	uncharacterized LOC110384073
gene-LOC110369976	5.90546	2.56205	5.3e-27	5.55e-26	yes	up	2.2875	53.0275	2.35	2.67	2.39	1.74	33.57	50.94	56.65	70.95	sorting nexin-29-like
gene-LOC110375117	5.90198	2.5612	7.73e-13	4.22e-12	yes	up	0.215	6.3475	0.25	0.17	0.11	0.33	6.1	7.06	4.7	7.53	cilia- and flagella-associated protein 57, transcript variant X1
gene-LOC110377772	5.90109	2.56098	3.01e-44	5.25e-43	yes	up	39.4025	891.34	45.02	46.01	34.41	32.17	980.3	893.96	816.39	874.71	leucine-rich repeat transmembrane neuronal protein 2
gene-LOC110377608	5.89736	2.56007	1.03e-20	8.41e-20	yes	up	217.725	4473.25	228	276.03	194.82	172.05	5935.81	3379.25	3377.77	5200.18	uncharacterized LOC110377608
gene-LOC110377765	5.89044	2.55838	3.58e-39	5.43e-38	yes	up	2.8275	66.3725	3.02	3.16	2.8	2.33	52	73.77	52.18	87.54	tyrosine-protein kinase shark, transcript variant X1
gene-LOC110378645	5.87909	2.55559	3.1e-07	1.11e-06	yes	up	1.6325	35.755	1.18	1.42	2.24	1.69	66.24	14.86	8.69	53.23	zinc finger protein OZF-like
gene-LOC110376009	5.87117	2.55365	4.8e-07	1.69e-06	yes	up	0.0475	1.13	0.04	0.03	0.07	0.05	0.71	0.98	1.38	1.45	netrin receptor UNC5C-like
gene-LOC110375176	5.86889	2.55309	0.00136509	0.00308248	yes	up	0.02	0.535	0.01	0.01	0.05	0.01	0.55	0.37	0.51	0.71	neuronal acetylcholine receptor subunit alpha-7-like, transcript variant X1
gene-LOC110377456	5.8676	2.55277	4.78e-17	3.3e-16	yes	up	2.5875	60.25	1.55	2.67	4.1	2.03	42.49	82.9	55.62	59.99	silk gland factor 1
gene-LOC110377716	5.86343	2.55174	7.99e-09	3.28e-08	yes	up	1.28	29.7225	1.17	0.95	1.92	1.08	9.08	33.13	26.7	49.98	beta-1,4-N-acetylgalactosaminyltransferase bre-4-like
gene-LOC110381688	5.83857	2.54561	2.56e-05	7.41e-05	yes	up	0.5	12.3	0.47	0.69	0.27	0.57	2.08	9.49	32.81	4.82	glutamyl aminopeptidase-like
gene-LOC110370245	5.83721	2.54528	3.67e-05	0.000103803	yes	up	1.64	37.7675	1.38	0.25	2.19	2.74	33.58	17.05	26.81	73.63	uncharacterized LOC110370245
gene-LOC110380399	5.83657	2.54512	3.8e-31	4.5e-30	yes	up	32.625	723.758	29.99	28.5	36.01	36	838.49	652.53	687.88	716.13	glucosamine-6-phosphate isomerase, transcript variant X1
gene-LOC110371142	5.83372	2.54442	1.33e-17	9.37e-17	yes	up	0.55	12.7225	0.48	0.79	0.43	0.5	6.44	13.39	13.91	17.15	nose resistant to fluoxetine protein 6-like
gene-LOC110372845	5.8198	2.54097	1.26e-13	7.27e-13	yes	up	1.56	33.885	1.66	1.73	1.47	1.38	43.81	32.75	31.75	27.23	histone RNA hairpin-binding protein
gene-LOC110380249	5.81867	2.54069	0.000939345	0.0021805	yes	up	0.7775	12.7525	0.65	0.71	1.39	0.36	8.31	16.28	0.81	25.61	uncharacterized LOC110380249
gene-LOC110377515	5.81348	2.5394	0.00427609	0.0088978	yes	up	5.7925	130.02	1.08	4.54	14.66	2.89	71.03	37.42	223	188.63	uncharacterized LOC110377515
gene-LOC110369766	5.80746	2.53791	7.33e-06	2.28e-05	yes	up	1.2175	25.015	1.97	0.26	0.29	2.35	24.21	32.07	24.85	18.93	uncharacterized LOC110369766, transcript variant X1
gene-LOC110374228	5.80586	2.53751	1.44e-06	4.84e-06	yes	up	0.1125	2.49	0.05	0.04	0.29	0.07	1.18	3.26	2.46	3.06	ras-GEF domain-containing family member 1B-like, transcript variant X2
gene-LOC110380215	5.8021	2.53658	0.00200901	0.0044243	yes	up	165.523	3858.2	28.9	70.21	479.52	83.46	3002.55	4586.88	4250.99	3592.37	basic juvenile hormone-suppressible protein 2
gene-LOC110382560	5.80117	2.53634	4.88e-31	5.75e-30	yes	up	2.8575	65.23	2.68	2.93	2.98	2.84	41.22	70.48	80.68	68.54	SH3 and multiple ankyrin repeat domains protein 3-like
gene-LOC110380308	5.79966	2.53597	2.17e-22	1.9e-21	yes	up	92.1175	2007.66	69.44	92.33	106.24	100.46	2652.32	1849.55	1808.17	1720.6	alpha-crystallin A chain-like
gene-LOC110383763	5.79616	2.5351	6.8e-21	5.59e-20	yes	up	8.515	190.16	7.14	9.29	10.86	6.77	155.34	199.5	268	137.8	dual specificity protein phosphatase 13-like, transcript variant X1
gene-LOC110384369	5.79312	2.53434	0.000358047	0.000885003	yes	up	0.1625	3.5375	0.13	0.33	0.19	0	4.07	3.58	2.21	4.29	uncharacterized LOC110384369
gene-LOC110381843	5.79268	2.53423	9.06e-09	3.7e-08	yes	up	2.2775	41.695	3.57	2.22	1.97	1.35	14.88	37	44.94	69.96	uncharacterized LOC110381843
gene-LOC110378017	5.79237	2.53415	2.11e-26	2.15e-25	yes	up	27.285	580.25	38.2	27.79	20.72	22.43	596.2	496.37	598.75	629.68	2-acylglycerol O-acyltransferase 2-A-like, transcript variant X1
gene-LOC110372097	5.7821	2.53159	1.27e-12	6.84e-12	yes	up	6.7925	148.648	2.49	9.01	8.59	7.08	164.31	177.95	132.36	119.97	sulfotransferase 1C3-like, transcript variant X2
gene-LOC110379973	5.78012	2.5311	4.77e-25	4.67e-24	yes	up	0.3925	9.0025	0.4	0.48	0.41	0.28	6.26	9.82	9.44	10.49	tetraspanin-5, transcript variant X2
gene-LOC110378676	5.77707	2.53034	1.35e-09	5.92e-09	yes	up	0.22	3.8875	0.13	0.26	0.37	0.12	2.05	6.12	2.57	4.81	calcium/calmodulin-dependent protein kinase kinase 2, transcript variant X2
gene-LOC110383127	5.76283	2.52678	1.68e-21	1.41e-20	yes	up	7.42	139.762	6.12	7.9	8.09	7.57	112.81	189.43	136.43	120.38	carcinine transporter-like
gene-LOC110374566	5.75494	2.5248	1.94e-05	5.71e-05	yes	up	5.0475	32.9625	0.14	0.47	0.02	19.56	5.48	8.03	107.99	10.35	X-linked retinitis pigmentosa GTPase regulator-like
gene-LOC110373702	5.75402	2.52457	4.7e-23	4.23e-22	yes	up	1.86	42.0925	1.28	1.6	2.1	2.46	38.54	46.27	47.81	35.75	extracellular sulfatase SULF-1 homolog
gene-LOC110379383	5.75189	2.52404	2.21e-09	9.56e-09	yes	up	0.0925	2.17	0.11	0.15	0.07	0.04	1.24	3.27	1.97	2.2	tetratricopeptide repeat protein 39B-like, transcript variant X1
gene-LOC110381084	5.75052	2.52369	5.18e-34	6.75e-33	yes	up	2.6575	59.2825	3.33	2.39	2.5	2.41	38.36	70.89	60.37	67.51	leucine-rich repeat-containing protein let-4-like, transcript variant X2
gene-LOC110375204	5.74631	2.52264	0.000764916	0.00180561	yes	up	0.14	3.47	0.05	0.03	0.37	0.11	2.8	5.1	1.65	4.33	uncharacterized LOC110375204
gene-LOC110377374	5.74631	2.52263	3.16e-36	4.45e-35	yes	up	2.91	64.74	3.42	2.84	3.01	2.37	65.45	68.42	57.71	67.38	uncharacterized LOC110377374, transcript variant X1
gene-LOC110372270	5.72073	2.5162	0.0236407	0.0424679	yes	up	0.0825	1.6675	0.16	0	0	0.17	1.03	1.53	0.71	3.4	uncharacterized LOC110372270
gene-LOC110374065	5.71377	2.51444	2.53e-05	7.31e-05	yes	up	0.0325	0.83	0.07	0.03	0.02	0.01	0.4	0.84	0.96	1.12	alpha-catulin, transcript variant X1
gene-LOC110371041	5.70854	2.51312	2.1e-26	2.15e-25	yes	up	2.78	61.775	3.89	2.93	2.4	1.9	51.01	58.09	68.27	69.73	MKRN2 opposite strand protein
gene-LOC110377457	5.70201	2.51147	1.64e-06	5.46e-06	yes	up	0.0675	1.4975	0.05	0.03	0.07	0.12	1.07	1.71	1.96	1.25	putative epidermal cell surface receptor, transcript variant X1
gene-LOC110383382	5.70059	2.51111	0.00451857	0.00936222	yes	up	0.075	1.645	0.08	0	0	0.22	1.39	2.12	1.26	1.81	uncharacterized LOC110383382
gene-LOC110370618	5.69584	2.50991	2.94e-14	1.76e-13	yes	up	0.4875	10.7625	0.36	0.62	0.41	0.56	9.49	9.08	9.47	15.01	protein twisted gastrulation
gene-LOC110377805	5.69382	2.5094	1.87e-12	9.98e-12	yes	up	0.1475	3.34	0.15	0.12	0.2	0.12	2	3.67	4.01	3.68	circadian locomoter output cycles protein kaput-like
gene-LOC110376590	5.68427	2.50697	2.11e-08	8.33e-08	yes	up	0.0675	1.5	0.06	0.07	0.07	0.07	1.46	1.06	1.27	2.21	adenylate cyclase type 8-like
gene-LOC110384096	5.68032	2.50597	8.27e-30	9.42e-29	yes	up	16.0525	343.928	19.21	20.24	11.7	13.06	378.05	342.45	308.61	346.6	sphingomyelin synthase-related 1-like, transcript variant X1
gene-LOC110370166	5.67894	2.50562	0.00113866	0.00260469	yes	up	0.29	6.245	0.32	0.34	0.33	0.17	4.88	10.14	4.71	5.25	uncharacterized LOC110370166
gene-LOC110378040	5.67842	2.50549	0.00128533	0.00291958	yes	up	0.0425	0.9825	0	0.05	0.07	0.05	0.79	1.39	0.74	1.01	histone-lysine N-methyltransferase, H3 lysine-79 specific-like
gene-LOC110375687	5.66969	2.50327	8.55e-12	4.35e-11	yes	up	0.0925	2.095	0.06	0.06	0.09	0.16	2.08	2.3	1.62	2.38	transmembrane protein 132B, transcript variant X1
gene-LOC110382184	5.66286	2.50153	1.69e-25	1.68e-24	yes	up	5.2475	121.375	5.14	4.13	6.93	4.79	72.76	151.94	127.96	132.84	protein MEMO1
gene-LOC110380952	5.66047	2.50092	2.35e-09	1.01e-08	yes	up	0.335	7.25	0.37	0.6	0.25	0.12	7.69	7.11	7.87	6.33	zinc finger protein 37 homolog
gene-LOC110382561	5.64771	2.49767	1.35e-26	1.39e-25	yes	up	4.485	97.0875	3.76	4.56	3.82	5.8	76.84	113.36	109.85	88.3	protein kinase C gamma type-like
gene-LOC110374402	5.64323	2.49652	1.27e-19	9.79e-19	yes	up	1.5	32.8775	1.43	1.16	2.21	1.2	31.23	33.42	27.46	39.4	probable serine/threonine-protein kinase clkA
gene-LOC110375675	5.63799	2.49518	4.84e-41	7.68e-40	yes	up	27.505	604.207	31.1	31.89	27.42	19.61	606.49	627.38	518.34	664.62	syntenin-1-like
gene-LOC110377916	5.63639	2.49477	9.85e-07	3.36e-06	yes	up	0.115	2.35	0.12	0.18	0.14	0.02	2.19	2.69	2.15	2.37	glucose dehydrogenase [FAD, quinone]-like
gene-LOC110378655	5.62825	2.49269	3.54e-18	2.54e-17	yes	up	0.51	10.91	0.51	0.5	0.49	0.54	11.32	9.87	14.06	8.39	prostaglandin E2 receptor EP1 subtype, transcript variant X1
gene-LOC110377792	5.62361	2.4915	4.64e-33	5.82e-32	yes	up	1.2825	28.2875	1.19	1.32	1.41	1.21	25.78	27.18	23.35	36.84	gamma-glutamylcyclotransferase-like
gene-LOC110375577	5.61202	2.48852	1.04e-08	4.25e-08	yes	up	0.16	3.5	0.19	0.25	0.12	0.08	3.08	4.13	2.65	4.14	protein trapped in endoderm-1, transcript variant X1
gene-LOC110379799	5.60882	2.4877	6.82e-07	2.37e-06	yes	up	0.17	3.6575	0.27	0.15	0.18	0.08	3.58	5.06	3.49	2.5	uncharacterized LOC110379799, transcript variant X1
gene-LOC110383342	5.6059	2.48695	2.49e-07	8.99e-07	yes	up	0.77	13.1	1.42	0.67	0.56	0.43	6.87	7.89	7.01	30.63	uncharacterized LOC110383342
gene-LOC110374481	5.59982	2.48538	0.00365433	0.00770285	yes	up	6.7025	145.905	9.12	2.49	12.15	3.05	66.47	26.42	286.4	204.33	uncharacterized LOC110374481, transcript variant X1
gene-LOC110377794	5.5963	2.48447	8.9e-15	5.47e-14	yes	up	0.75	16.8475	0.65	0.7	1.18	0.47	11.84	19.13	14.1	22.32	uncharacterized LOC110377794, transcript variant X1
gene-LOC110381268	5.59385	2.48384	2.37e-28	2.58e-27	yes	up	2.36	52.97	1.84	2.22	2.76	2.62	40.02	72.05	54.17	45.64	protein unc-13 homolog 4B, transcript variant X1
gene-LOC110375507	5.58581	2.48177	0.0197698	0.0359899	yes	up	0.0275	0.56	0.03	0.05	0	0.03	0.45	0.63	0.91	0.25	uncharacterized LOC110375507
gene-LOC110373072	5.58529	2.48163	0.00276828	0.00595936	yes	up	0.03	0.585	0.06	0.04	0	0.02	0.6	0.64	0.54	0.56	peritrophin-48-like
gene-LOC110369941	5.57946	2.48013	6.49e-10	2.92e-09	yes	up	0.1225	2.67	0.16	0.21	0.05	0.07	1.61	3.09	2.98	3	sn1-specific diacylglycerol lipase beta, transcript variant X2
gene-LOC110372220	5.57399	2.47871	0.015018	0.0280379	yes	up	0.01	0.845	0.01	0	0.01	0.02	0.26	2.78	0.17	0.17	POU domain, class 6, transcription factor 2, transcript variant X1
gene-LOC110378886	5.54766	2.47188	2.93e-08	1.15e-07	yes	up	1.0525	22.225	0.64	0.52	1.65	1.4	29.76	18.49	18.42	22.23	uncharacterized LOC110378886, transcript variant X1
gene-LOC110374037	5.53932	2.46971	0.0124216	0.0236053	yes	up	0.05	1.095	0	0	0.16	0.04	1.1	1.27	1.07	0.94	growth arrest-specific protein 8
gene-LOC110379549	5.53329	2.46814	3.8e-08	1.47e-07	yes	up	0.34	7.275	0.26	0.41	0.33	0.36	5.67	8.35	6.99	8.09	origin recognition complex subunit 6
gene-LOC110384217	5.53171	2.46773	1.9e-36	2.69e-35	yes	up	22.1625	465.908	22.68	23.85	24.15	17.97	517.26	445.14	496.5	404.73	ubiquitin-conjugating enzyme E2 Q2
gene-LOC110378932	5.52887	2.46698	0.0041591	0.00867285	yes	up	0.035	0.79	0.02	0	0.07	0.05	1.02	0.81	0.61	0.72	uncharacterized LOC110378932, transcript variant X2
gene-LOC110383908	5.52137	2.46503	0.000121959	0.000323865	yes	up	0.1	2.2	0.16	0.07	0.03	0.14	1.29	2.2	2.07	3.24	uncharacterized LOC110383908
gene-LOC110377596	5.51833	2.46423	0.0279845	0.0494698	yes	up	0.0075	0.195	0	0.01	0.01	0.01	0.19	0.25	0.15	0.19	chaoptin-like
gene-LOC110375878	5.50762	2.46143	2.02e-32	2.48e-31	yes	up	22.8375	481.89	24.71	22.36	23.22	21.06	532.88	511.89	518.86	363.93	calcium-binding protein E63-1, transcript variant X1
gene-LOC110373297	5.49735	2.45874	0.00399566	0.00835408	yes	up	0.055	1.0825	0.06	0.06	0	0.1	1.46	0.8	1.44	0.63	uncharacterized LOC110373297, transcript variant X1
gene-LOC110380639	5.49161	2.45723	3.27e-15	2.07e-14	yes	up	1.04	25.995	0.85	0.85	1.12	1.34	11.09	38.44	25.46	28.99	suppression of tumorigenicity 5 protein-like
gene-LOC110373685	5.4874	2.45612	0.000163728	0.000425841	yes	up	0.2425	5.4275	0.13	0.14	0.36	0.34	3.74	11.24	1.64	5.09	uncharacterized LOC110373685
gene-LOC110377216	5.48559	2.45565	0.00435805	0.00905784	yes	up	0.25	5.505	0.04	0	0.3	0.66	4.32	7.32	8.29	2.09	acidic amino acid decarboxylase GADL1
gene-LOC110371454	5.47691	2.45336	0.00293225	0.00628561	yes	up	0.26	5.3875	0.23	0	0.69	0.12	7.89	5.14	3.75	4.77	uncharacterized LOC110371454
gene-LOC110375793	5.47273	2.45226	8.88e-07	3.04e-06	yes	up	0.095	2.0375	0.02	0.2	0.1	0.06	2.14	1.8	2.47	1.74	uncharacterized LOC110375793
gene-LOC110381181	5.47121	2.45186	3.09e-22	2.68e-21	yes	up	6.83	146.278	6.41	6.17	6.74	8	164.64	193.61	121.49	105.37	carcinine transporter-like, transcript variant X3
gene-LOC110376351	5.47119	2.45185	0.0265895	0.0472084	yes	up	0.095	1.8275	0.09	0.1	0.19	0	2.93	0.88	2.45	1.05	uncharacterized LOC110376351, transcript variant X1
gene-LOC110372874	5.46901	2.45128	0.00145781	0.00327955	yes	up	0.0575	3.825	0.05	0.06	0.09	0.03	0.68	4.15	3.73	6.74	multidrug resistance protein 1B-like
gene-LOC110380248	5.45658	2.448	0.000323749	0.00080574	yes	up	0.04	0.885	0.08	0.04	0.04	0	0.45	1.28	0.96	0.85	uncharacterized LOC110380248
gene-LOC110379884	5.45643	2.44796	0.025127	0.0448771	yes	up	0.245	5.3375	0.31	0.67	0	0	1.34	8.92	2.13	8.96	uncharacterized LOC110379884
gene-LOC110377746	5.45428	2.44739	0.00827467	0.0163031	yes	up	1.2875	5.3175	0	0.09	5.03	0.03	7.12	9.36	0.91	3.88	helicase SRCAP-like
gene-LOC110382164	5.44765	2.44563	1.77e-05	5.22e-05	yes	up	1.9025	41.16	0.46	0.9	2.35	3.9	47.22	47.5	18.76	51.16	facilitated trehalose transporter Tret1-like
gene-LOC110379761	5.4441	2.44469	3.09e-46	5.61e-45	yes	up	6.3275	135.097	5.43	6.23	6.18	7.47	130.51	156.7	129.93	123.25	rho guanine nucleotide exchange factor 1, transcript variant X1
gene-LOC110371679	5.44107	2.44389	0.000556374	0.00134139	yes	up	0.0525	1.0625	0.04	0.02	0.04	0.11	1.44	0.97	1.06	0.78	protein Wnt-11b-2-like, transcript variant X1
gene-LOC110377003	5.43545	2.4424	1.66e-30	1.91e-29	yes	up	2.4075	50.7	1.98	2.94	1.94	2.77	49.9	56.29	40.46	56.15	beclin 1-associated autophagy-related key regulator
gene-LOC110375020	5.43339	2.44185	0.00683311	0.0136933	yes	up	0.0175	0.3975	0.01	0.03	0	0.03	0.14	0.52	0.64	0.29	protein FAM13A, transcript variant X2
gene-LOC110379252	5.42294	2.43908	3.22e-07	1.15e-06	yes	up	1.9575	18.755	0.71	1.6	3.97	1.55	10.27	35.41	14.16	15.18	tubulin polyglutamylase TTLL5
gene-LOC110382265	5.41845	2.43788	5.16e-05	0.000143361	yes	up	0.07	1.5375	0.05	0.04	0.05	0.14	0.8	2.15	1.27	1.93	transcription factor Sox-21-B-like
gene-LOC110371379	5.41821	2.43782	2.94e-09	1.26e-08	yes	up	0.705	5.04	1.12	0.54	1	0.16	4.1	5.09	4.03	6.94	meteorin-like protein
gene-LOC110374410	5.41731	2.43758	9.54e-25	9.2e-24	yes	up	0.275	6.1325	0.25	0.21	0.38	0.26	4.67	6.91	6.29	6.66	teneurin-m, transcript variant X1
gene-LOC110375643	5.4112	2.43595	4.18e-18	3e-17	yes	up	0.3225	6.87	0.38	0.4	0.2	0.31	5.67	8.34	7.77	5.7	roundabout homolog 2-like
gene-LOC110382911	5.3973	2.43224	2.64e-10	1.22e-09	yes	up	0.4125	7.2825	0.2	0.67	0.62	0.16	7.72	7.36	5.73	8.32	zinc finger protein 595-like
gene-LOC110376510	5.39719	2.43221	0.00575762	0.0116863	yes	up	0.0275	0.565	0.02	0.02	0.02	0.05	0.58	0.55	0.43	0.7	uncharacterized LOC110376510
gene-LOC110376582	5.39435	2.43145	0.000564069	0.00135864	yes	up	0.1275	2.71	0.14	0.12	0.03	0.22	1.55	2.07	1.37	5.85	uncharacterized LOC110376582
gene-LOC110374494	5.39187	2.43079	0.000150109	0.00039317	yes	up	0.0325	0.6625	0.02	0.01	0.03	0.07	0.22	1.08	0.7	0.65	titin-like
gene-LOC110379335	5.39043	2.4304	2.49e-20	2e-19	yes	up	6.4825	67.005	9.12	3.52	2.8	10.49	36.69	86.71	75.57	69.05	protein sprint, transcript variant X1
gene-LOC110377266	5.38588	2.42918	1.59e-30	1.83e-29	yes	up	0.875	18.3575	0.95	1	0.67	0.88	13.29	21.73	17.85	20.56	ras association domain-containing protein 8
gene-LOC110376820	5.38435	2.42877	4.88e-35	6.6e-34	yes	up	9.735	213.14	11.71	9.34	10.36	7.53	162.05	225.15	198.87	266.49	UPF0518 protein GF15501
gene-LOC110369896	5.38362	2.42858	5.93e-18	4.23e-17	yes	up	1.3225	28.81	1.36	1.16	1.39	1.38	14.88	39.9	22.13	38.33	partitioning defective 3 homolog, transcript variant X1
gene-LOC110380368	5.37995	2.42759	2.28e-10	1.06e-09	yes	up	0.2225	4.695	0.2	0.16	0.17	0.36	4.16	5.68	4.47	4.47	trissin receptor-like
gene-LOC110375887	5.37986	2.42757	2.69e-15	1.7e-14	yes	up	1.5	30.355	1.45	1.98	1.24	1.33	30.83	30.45	28.9	31.24	cyclin-dependent kinase 2-interacting protein-like
gene-LOC110380739	5.37936	2.42744	3.79e-05	0.000107017	yes	up	0.1075	2.2325	0.04	0.1	0.18	0.11	3.28	2.26	2.2	1.19	uncharacterized LOC110380739
gene-LOC110370107	5.37916	2.42738	9.24e-19	6.85e-18	yes	up	2.0625	44.585	1.48	1.88	1.88	3.01	27.94	58.11	40.37	51.92	titin-like, transcript variant X1
gene-LOC110370903	5.37885	2.4273	2.5e-20	2e-19	yes	up	1.795	31.855	1.18	1.16	3.4	1.44	16.22	47.48	32.45	31.27	zinc finger protein 93-like, transcript variant X1
gene-LOC110374549	5.37151	2.42533	2.2e-19	1.67e-18	yes	up	42.5925	865.49	39.53	57.07	29.3	44.47	520.67	1355.75	866.43	719.11	eukaryotic translation initiation factor 4E-1A-like
gene-LOC110382943	5.36538	2.42368	1.02e-33	1.31e-32	yes	up	2.115	43.8625	2	2.36	1.7	2.4	47.36	42.1	44.51	41.48	dual specificity tyrosine-phosphorylation-regulated kinase 2-like, transcript variant X2
gene-LOC110378921	5.36098	2.4225	3.99e-15	2.5e-14	yes	up	0.7525	16.11	0.65	0.68	0.64	1.04	8.64	16.81	16.92	22.07	uncharacterized LOC110378921
gene-LOC110379139	5.35248	2.42021	1.74e-20	1.41e-19	yes	up	3.655	86.46	2.41	4.89	4.68	2.64	71.4	107.69	96.33	70.42	uncharacterized LOC110379139
gene-LOC110376576	5.34112	2.41714	1.2e-14	7.31e-14	yes	up	27.92	569.46	27.33	21.09	36.58	26.68	758.01	413.44	433.16	673.23	cathepsin B-like
gene-LOC110372285	5.34077	2.41705	5.29e-11	2.58e-10	yes	up	0.6325	6.99	1.27	0.08	0.74	0.44	4.94	6.73	6.45	9.84	semaphorin-2A-like, transcript variant X1
gene-LOC110371824	5.33824	2.41636	4.69e-21	3.88e-20	yes	up	0.4425	9.1525	0.32	0.58	0.36	0.51	8.39	9.89	8.54	9.79	uncharacterized LOC110371824, transcript variant X1
gene-LOC110381307	5.33369	2.41513	6.67e-09	2.76e-08	yes	up	0.695	15.1375	1.24	0.5	0.52	0.52	5.97	25.89	16.1	12.59	uncharacterized LOC110381307, transcript variant X1
gene-LOC110375493	5.33187	2.41464	1.47e-19	1.14e-18	yes	up	0.75	26.37	0.43	0.86	1.1	0.61	26.29	24.64	18.68	35.87	nucleolar protein 10
gene-LOC110381700	5.33033	2.41422	7.64e-08	2.88e-07	yes	up	0.16	3.3325	0.16	0.14	0.11	0.23	2.55	4.33	2.72	3.73	uncharacterized LOC110381700
gene-LOC110378735	5.32657	2.41321	7.87e-37	1.12e-35	yes	up	19.8325	412.502	18.24	25.79	15.79	19.51	288.46	412.83	432.89	515.83	uncharacterized LOC110378735
gene-LOC110371104	5.32076	2.41163	0.0147289	0.0275389	yes	up	0.1025	2.2	0.03	0.06	0.29	0.03	0.26	0.85	2.91	4.78	transcription factor Sox-14
gene-LOC110374071	5.32023	2.41149	1.42e-33	1.81e-32	yes	up	3.0225	75.8475	2.96	3.93	2.76	2.44	58.16	98.45	64.84	81.94	guanylate kinase, transcript variant X1
gene-LOC110375164	5.31296	2.40952	4.69e-11	2.29e-10	yes	up	0.2925	6.1675	0.23	0.32	0.26	0.36	2.66	5.67	7.95	8.39	uncharacterized LOC110375164
gene-LOC110372027	5.31037	2.40881	1.64e-08	6.54e-08	yes	up	0.9275	19.8025	1.17	1.09	0.92	0.53	5.88	30.17	23.93	19.23	protein tweety-like
gene-LOC110381095	5.30706	2.40791	6.22e-10	2.8e-09	yes	up	1.2675	26.1925	0.98	1.01	1.94	1.14	16.28	20.56	36.74	31.19	transcription initiation factor TFIID subunit 1-like
gene-LOC110370221	5.30625	2.40769	0.0052163	0.0106715	yes	up	0.0975	2.03	0.03	0.07	0.22	0.07	2.67	3.98	0.56	0.91	cysteine sulfinic acid decarboxylase
gene-LOC110382922	5.30304	2.40682	9.56e-35	1.28e-33	yes	up	3.2775	69.19	3.23	3.9	2.88	3.1	57.4	92.52	53.19	73.65	ecto-NOX disulfide-thiol exchanger 2-like, transcript variant X1
gene-LOC110375636	5.2947	2.40455	2.12e-06	7e-06	yes	up	0.17	3.3325	0.15	0.18	0.05	0.3	3.21	4.95	2.55	2.62	serine protease gd-like
gene-LOC110376043	5.28713	2.40248	1.27e-12	6.84e-12	yes	up	0.165	3.4125	0.12	0.16	0.14	0.24	2.03	4.43	3.92	3.27	mucin-5AC
gene-LOC110382717	5.27755	2.39987	8.82e-17	6e-16	yes	up	0.64	14.1525	0.36	0.55	0.81	0.84	9.46	14.93	15.5	16.72	uncharacterized LOC110382717, transcript variant X1
gene-LOC110380706	5.27726	2.39979	9.15e-16	5.93e-15	yes	up	1.18	23.2825	1.38	1.54	0.69	1.11	16.35	22.81	28	25.97	uncharacterized LOC110380706, transcript variant X1
gene-LOC110382504	5.27227	2.39843	1.24e-07	4.59e-07	yes	up	0.215	4.385	0.29	0.15	0.14	0.28	4.33	5.32	3.5	4.39	myoneurin-like
gene-LOC110375389	5.27077	2.39801	0.00478784	0.00987	yes	up	0.71	12.8675	0	0.6	0.59	1.65	7.03	8.29	25.18	10.97	transcription factor hamlet-like, transcript variant X2
gene-LOC110377566	5.26968	2.39772	2.7e-23	2.47e-22	yes	up	2.375	50.1	1.84	2.11	2.85	2.7	34.33	67.08	44.53	54.46	plexin domain-containing protein 2
gene-LOC110370078	5.26508	2.39646	2.44e-15	1.55e-14	yes	up	2.245	45.3725	2.14	2.36	3.35	1.13	47.18	41.13	47.04	46.14	uncharacterized LOC110370078
gene-LOC110373547	5.2642	2.39621	2.42e-16	1.61e-15	yes	up	11.7625	172.365	6.55	16.29	13.2	11.01	38.19	103.47	72.93	474.87	uncharacterized LOC110373547, transcript variant X1
gene-LOC110370741	5.2627	2.3958	2.98e-11	1.48e-10	yes	up	1.2275	24.9325	1.35	0.67	1.88	1.01	30.38	23.9	20.62	24.83	decapping and exoribonuclease protein-like
gene-LOC110371160	5.25597	2.39396	0.000340943	0.000845537	yes	up	0.5325	11.0825	1.22	0.1	0.76	0.05	9.84	11.39	9.52	13.58
gene-LOC110370093	5.25523	2.39375	2.88e-41	4.6e-40	yes	up	15.8825	320.635	12.55	20.36	16.47	14.15	330.28	341.15	311.52	299.59	protein extra-macrochaetae
gene-LOC110383724	5.24691	2.39147	1.13e-06	3.83e-06	yes	up	0.65	5.085	0.65	0.58	0.8	0.57	4.01	4.51	2.26	9.56	alkaline phosphatase, tissue-nonspecific isozyme-like
gene-LOC110380856	5.23849	2.38915	8.37e-09	3.43e-08	yes	up	0.2675	5.565	0.27	0.3	0.29	0.21	4.94	5.76	7	4.56	protein N-terminal glutamine amidohydrolase
gene-LOC110374646	5.23585	2.38842	2.32e-20	1.86e-19	yes	up	4.2475	69.4925	4.94	3.26	5.53	3.26	54.97	83.12	63.1	76.78	ecdysone-induced protein 74EF, transcript variant X2
gene-LOC110373796	5.23012	2.38684	0.000323319	0.000804828	yes	up	0.2575	3.05	0.72	0.06	0.11	0.14	0.61	3.23	5.76	2.6	diacylglycerol kinase 1
gene-LOC110369615	5.22811	2.38629	5.33e-19	4e-18	yes	up	3.49	72.495	3.08	3.73	4.41	2.74	41.38	106.7	74.82	67.08	F-box/LRR-repeat protein 20, transcript variant X2
gene-LOC110370941	5.22572	2.38563	9.47e-28	1.01e-26	yes	up	1	20.4225	1.22	0.78	1	1	20.31	21.73	19.25	20.4	septin-1
gene-LOC110379229	5.22282	2.38483	1.46e-05	4.34e-05	yes	up	0.1525	3.2175	0.24	0.15	0.09	0.13	1.15	5.25	2.84	3.63	zinc finger protein 436-like
gene-LOC110379679	5.2209	2.3843	1.14e-14	6.92e-14	yes	up	1.5325	30.375	1.59	1.76	1.7	1.08	32.94	34.07	26.5	27.99	calcium and integrin-binding protein 1-like
gene-LOC110376455	5.22029	2.38413	3.3e-09	1.4e-08	yes	up	14.8175	296.772	6.87	14.43	21.62	16.35	261.16	225.37	179.39	521.17	insecticyanin-A-like
gene-LOC110378345	5.20978	2.38122	2.32e-39	3.53e-38	yes	up	3.8	76.2275	4.08	4.02	3.98	3.12	70.26	75.39	80.57	78.69	transcriptional adapter 1-like
gene-LOC110379532	5.20484	2.37985	7.43e-12	3.8e-11	yes	up	7.205	34.435	13.2	4.89	9.38	1.35	21	54.06	30.18	32.5	zinc finger C2HC domain-containing protein 1C, transcript variant X1
gene-LOC110379499	5.20335	2.37944	0.00294308	0.00630668	yes	up	0.1	1.925	0	0.15	0.09	0.16	2.43	1.74	2.41	1.12	probable G-protein coupled receptor Mth-like 1
gene-LOC110384276	5.20124	2.37886	5.51e-07	1.93e-06	yes	up	0.9175	18.5925	0.94	1.22	0.67	0.84	8.27	12.17	15.79	38.14	uncharacterized LOC110384276, transcript variant X1
gene-LOC110371350	5.19658	2.37756	3.8e-23	3.43e-22	yes	up	3.9825	76.7925	3.02	3.78	5.67	3.46	51.69	96.49	68.22	90.77	atrial natriuretic peptide receptor 1, transcript variant X2
gene-LOC110376456	5.19531	2.37721	1.56e-11	7.84e-11	yes	up	1.9925	39.5275	1.93	1.25	2.85	1.94	33.87	42.49	31	50.75	lipopolysaccharide-induced tumor necrosis factor-alpha factor homolog
gene-LOC110375470	5.18725	2.37497	0.00041879	0.00102493	yes	up	0.4225	7.61	0.74	0.04	0.04	0.87	6.55	13.12	6.82	3.95	adenylate cyclase type 8, transcript variant X4
gene-LOC110374464	5.16946	2.37001	7.95e-10	3.55e-09	yes	up	0.23	4.5825	0.14	0.36	0.24	0.18	3.69	4.63	5.21	4.8	protein-serine O-palmitoleoyltransferase porcupine
gene-LOC110372126	5.16448	2.36862	6.35e-05	0.000174469	yes	up	0.13	2.555	0.22	0.19	0.07	0.04	2.76	2.17	2.42	2.87	uncharacterized LOC110372126
gene-LOC110383148	5.14413	2.36293	2.8e-10	1.3e-09	yes	up	2.04	28.61	0.91	0.55	4.81	1.89	14.4	43.22	18.06	38.76	zinc finger protein 599-like
gene-LOC110375921	5.14051	2.36191	1.26e-07	4.68e-07	yes	up	78.5275	1375.67	121.23	37.02	126.97	28.89	1181.87	1640.13	1139.82	1540.85	cecropin-D-like
gene-LOC110375075	5.11908	2.35589	6.51e-25	6.32e-24	yes	up	5.8275	115.94	4.92	6.53	5.72	6.14	102.79	153.87	78.5	128.6	uncharacterized LOC110375075
gene-LOC110376676	5.11351	2.35431	1.53e-09	6.69e-09	yes	up	0.37	7.5775	0.32	0.3	0.54	0.32	3.82	10.29	6.94	9.26	XK-related protein 6
gene-LOC110374499	5.10905	2.35305	1.38e-06	4.63e-06	yes	up	0.31	6.0875	0.2	0.53	0.21	0.3	9.55	5.41	4.61	4.78	MRN complex-interacting protein
gene-LOC110369818	5.10592	2.35217	9.67e-09	3.95e-08	yes	up	4.235	83.82	2.15	2.93	7.32	4.54	43.99	82.99	112.01	96.29	MD-2-related lipid-recognition protein-like
gene-LOC110375512	5.10515	2.35195	6.29e-11	3.04e-10	yes	up	8.6625	20.095	8.62	14.35	5.05	6.63	11.31	26.06	25.51	17.5	transmembrane protein 64
gene-LOC110377820	5.10356	2.35151	2.22e-12	1.18e-11	yes	up	12.4575	241.91	6.41	14.31	18.12	10.99	189.7	175.02	252.39	350.53	uncharacterized LOC110377820
gene-LOC110371904	5.10153	2.35093	1.03e-06	3.52e-06	yes	up	3.2375	62.7325	3.53	0.94	5.99	2.49	67.28	78.43	37.22	68	uncharacterized LOC110371904
gene-LOC110376492	5.10109	2.35081	2.65e-07	9.55e-07	yes	up	0.1275	2.545	0.23	0.14	0.05	0.09	2.58	2.82	2.77	2.01	uncharacterized LOC110376492
gene-LOC110378897	5.09378	2.34874	5.03e-17	3.46e-16	yes	up	0.455	8.94	0.47	0.48	0.34	0.53	9.88	8.13	9.55	8.2	5'-nucleotidase domain-containing protein 3
gene-LOC110376623	5.0902	2.34772	1.09e-09	4.82e-09	yes	up	4.4725	13.04	5.81	7.7	0.19	4.19	15.65	9.4	15.87	11.24	cAMP-specific 3',5'-cyclic phosphodiesterase 4A-like, transcript variant X1
gene-LOC110379760	5.08974	2.34759	6.15e-07	2.14e-06	yes	up	10.7125	105.095	18.23	14.43	6.43	3.76	34.51	129.97	115.93	139.97	homeotic protein antennapedia, transcript variant X4
gene-LOC110384163	5.0878	2.34704	6.73e-48	1.28e-46	yes	up	3.9	67.44	3.67	4.25	2.91	4.77	55.22	74.33	75.82	64.39	uncharacterized LOC110384163, transcript variant X1
gene-LOC110378507	5.08465	2.34615	2.91e-27	3.06e-26	yes	up	0.98	19.4025	0.8	1.06	0.96	1.1	16.97	21.09	20.89	18.66	uncharacterized LOC110378507
gene-LOC110377721	5.06414	2.34032	0.00092466	0.00214898	yes	up	0.305	5.885	0.18	0.23	0.71	0.1	7.18	1.59	8.01	6.76	uncharacterized LOC110377721
gene-LOC110375681	5.06214	2.33975	5.43e-17	3.73e-16	yes	up	6.715	116.45	6.32	6.28	9.05	5.21	144.03	140.64	97.06	84.07	5-hydroxytryptamine receptor, transcript variant X2
gene-LOC110381265	5.05015	2.33633	2.5e-05	7.23e-05	yes	up	0.2375	4.6375	0.21	0.11	0.46	0.17	5.45	4.84	3.61	4.65	ribonuclease H2 subunit A
gene-LOC110382426	5.04876	2.33593	0.000252609	0.000638748	yes	up	0.3275	7.2275	0.51	0.32	0.26	0.22	5.93	5.1	4.88	13	serine protease hepsin-like
gene-LOC110375784	5.0402	2.33348	1.69e-41	2.73e-40	yes	up	1.805	35.4325	2.01	1.69	1.84	1.68	34.53	34.58	35.62	37	ubiA prenyltransferase domain-containing protein 1 homolog
gene-LOC110376423	5.03624	2.33235	1.16e-09	5.14e-09	yes	up	21.2325	409.767	10.19	21.51	30.45	22.78	414.44	302.93	269.71	651.99	insecticyanin-A-like
gene-LOC110377879	5.03191	2.33111	0.0151443	0.0282528	yes	up	0.1075	2.0925	0.17	0	0.08	0.18	1.68	1.51	1.56	3.62	protein takeout-like
gene-LOC110380509	5.02862	2.33016	5.16e-07	1.81e-06	yes	up	3.13	56.7075	2.96	3.55	4.4	1.61	61.51	76.62	26.22	62.48	uncharacterized LOC110380509
gene-LOC110371697	5.02075	2.3279	9.8e-06	2.99e-05	yes	up	1.22	22.8775	1.41	0.91	1.17	1.39	37.21	13.57	33.09	7.64	cuticle protein 16.8-like
gene-LOC110370719	5.01807	2.32713	4.02e-12	2.09e-11	yes	up	0.405	8.1875	0.39	0.51	0.46	0.26	3.94	13.63	7.7	7.48	protein expanded
gene-LOC110380473	5.01654	2.32669	1.12e-11	5.66e-11	yes	up	2.39	47.2025	1.69	2.21	2.6	3.06	39.34	34.98	33.05	81.44	carbonic anhydrase 1
gene-LOC110370279	5.01296	2.32566	4.77e-12	2.46e-11	yes	up	0.6975	14.0925	0.45	0.63	0.74	0.97	7.83	19.04	10.7	18.8	organic cation transporter protein-like, transcript variant X1
gene-LOC110380916	5.01096	2.32509	2.07e-09	8.95e-09	yes	up	0.4525	8.2825	0.24	0.54	0.45	0.58	10.41	8.98	7.37	6.37	F-box/LRR-repeat protein 2, transcript variant X1
gene-LOC110373790	5.00549	2.32351	5.63e-06	1.77e-05	yes	up	0.41	5.87	0.14	0.22	0.95	0.33	5.72	6.7	5.32	5.74	carbonic anhydrase 7-like
gene-LOC110377924	5.00364	2.32298	0.000236171	0.000600184	yes	up	0.085	1.65	0.09	0.06	0.12	0.07	1.78	1.35	1.45	2.02	glucose dehydrogenase [FAD, quinone]-like
gene-LOC110373513	4.9964	2.32089	0.0158284	0.0293945	yes	up	0.2025	3.93	0	0.27	0.54	0	2.59	1.83	3.87	7.43	uncharacterized LOC110373513
gene-LOC110377276	4.9906	2.31921	3.24e-43	5.5e-42	yes	up	2.5875	50.555	2.7	2.61	2.89	2.15	44.93	50.16	48.5	58.63	uncharacterized LOC110377276
gene-LOC110383950	4.98277	2.31695	5.35e-16	3.5e-15	yes	up	0.6475	14.9625	0.43	0.65	0.79	0.72	9.88	16.1	19.85	14.02	A disintegrin and metalloproteinase with thrombospondin motifs 3-like, transcript variant X2
gene-LOC110380275	4.97643	2.31511	1.65e-07	6.05e-07	yes	up	0.2525	6.07	0.23	0.19	0.22	0.37	4.58	4.86	8.46	6.38	zinc finger protein 699-like
gene-LOC110380705	4.97623	2.31505	0.000347573	0.000860627	yes	up	0.07	1.345	0.02	0.12	0.03	0.11	1.78	1.72	0.85	1.03	piggyBac transposable element-derived protein 4-like
gene-LOC110382789	4.97155	2.3137	1.37e-41	2.22e-40	yes	up	1.9375	38.19	1.83	1.93	1.89	2.1	30.48	40.48	39.84	41.96	uncharacterized LOC110382789
gene-LOC110383252	4.96691	2.31235	0.0196562	0.0358295	yes	up	0.06	1.15	0.05	0	0.14	0.05	1	2.09	0.65	0.86	facilitated trehalose transporter Tret1-like
gene-LOC110383031	4.96405	2.31152	1.76e-11	8.84e-11	yes	up	1.4275	28.4275	0.89	1.31	2.02	1.49	16.33	28.08	22.85	46.45	lysosomal alpha-mannosidase-like, transcript variant X6
gene-LOC110375032	4.9634	2.31133	1.41e-11	7.11e-11	yes	up	0.525	10.2625	0.48	0.27	0.57	0.78	9.76	12.97	8.99	9.33	ATP-binding cassette sub-family G member 5
gene-LOC110377223	4.94999	2.30743	0.0143927	0.026974	yes	up	2.515	27.5525	0	9.83	0.03	0.2	22.99	6.61	55.93	24.68	bromodomain-containing protein DDB_G0280777-like, transcript variant X2
gene-LOC110380231	4.94533	2.30607	1.94e-08	7.7e-08	yes	up	3.2125	61.31	2.55	3.89	2.72	3.69	31.63	33.69	74.4	105.52	EF-hand domain-containing protein D2 homolog
gene-LOC110374817	4.94294	2.30537	1.66e-09	7.23e-09	yes	up	8.325	140.697	5.5	12.39	11.13	4.28	271.56	90.35	100.39	100.49	uncharacterized LOC110374817, transcript variant X1
gene-LOC110379741	4.9315	2.30203	0.0125155	0.0237573	yes	up	0.045	0.88	0.06	0.06	0.03	0.03	0.43	1.36	1.36	0.37	Bardet-Biedl syndrome 4 protein-like
gene-LOC110376692	4.92648	2.30056	2.48e-10	1.15e-09	yes	up	3.2175	62.065	2.07	2.5	3.5	4.8	48.59	39.08	89.25	71.34	gastric triacylglycerol lipase-like
gene-LOC110380866	4.92386	2.29979	0.00482315	0.00993792	yes	up	0.0425	0.81	0	0.01	0.04	0.12	0.63	1.26	0.6	0.75	RNA-binding protein Musashi homolog Rbp6-like
gene-LOC110382176	4.92368	2.29974	6.88e-08	2.61e-07	yes	up	0.2125	4.0875	0.11	0.16	0.39	0.19	3.61	3.29	5.26	4.19	uncharacterized LOC110382176
gene-LOC110375357	4.90951	2.29558	2.18e-06	7.18e-06	yes	up	0.28	5.2825	0.24	0.44	0.28	0.16	4.6	4.02	5.14	7.37	uncharacterized LOC110375357
gene-LOC110371469	4.90451	2.29411	4.66e-05	0.000130264	yes	up	0.2675	2.1725	0.08	0.36	0.51	0.12	1.2	2.91	2.02	2.56	uncharacterized LOC110371469, transcript variant X2
gene-LOC110383604	4.90411	2.29399	1.97e-05	5.79e-05	yes	up	0.095	1.925	0.09	0.08	0.16	0.05	1.79	2.07	2.2	1.64	uncharacterized LOC110383604, transcript variant X1
gene-LOC110378694	4.90352	2.29382	2.03e-23	1.86e-22	yes	up	53.5275	1034.4	57.9	51.6	39.91	64.7	918.61	1224.64	1218.63	775.73	uncharacterized LOC110378694, transcript variant X1
gene-LOC110380224	4.90331	2.29376	2.88e-08	1.13e-07	yes	up	0.2125	3.965	0.28	0.23	0.12	0.22	5.19	4.03	3.2	3.44	serendipity locus protein alpha-like
gene-LOC110374584	4.90082	2.29302	2.08e-11	1.04e-10	yes	up	0.2175	4.1875	0.16	0.19	0.21	0.31	4.47	4.84	2.86	4.58	proton-coupled amino acid transporter-like protein CG1139
gene-LOC110377997	4.89378	2.29095	9.06e-07	3.1e-06	yes	up	0.115	2.285	0.19	0.05	0.1	0.12	1.35	3.62	2.16	2.01	uncharacterized LOC110377997
gene-LOC110378395	4.89115	2.29017	0.000910057	0.00211816	yes	up	0.14	2.7125	0.22	0.17	0.11	0.06	1.72	2.14	3.73	3.26	uncharacterized LOC110378395
gene-LOC110376149	4.88952	2.28969	0.00072046	0.00170876	yes	up	0.1375	2.65	0.09	0	0.22	0.24	2.74	3.21	2.05	2.6	TWiK family of potassium channels protein 7
gene-LOC110380081	4.88874	2.28946	0.000127727	0.000338046	yes	up	0.1775	3.03	0.02	0.1	0.07	0.52	3.34	4.32	1.79	2.67	homeobox protein abdominal-B-like, transcript variant X1
gene-LOC110382667	4.8881	2.28927	0.00834627	0.0164236	yes	up	0.1425	2.605	0	0.32	0	0.25	2.23	2.48	2.68	3.03	uncharacterized LOC110382667
gene-LOC110372410	4.88619	2.28871	1.84e-24	1.75e-23	yes	up	1.025	19.6925	0.83	0.99	1.05	1.23	18.36	25.23	18.17	17.01	LIM domain and actin-binding protein 1, transcript variant X1
gene-LOC110370158	4.88594	2.28864	1.17e-15	7.55e-15	yes	up	0.7575	14.345	0.42	0.93	0.83	0.85	14.01	15.96	11.42	15.99	RNA exonuclease 1
gene-LOC110381679	4.88022	2.28695	0.00374789	0.00787774	yes	up	0.4625	8.24	0.35	0.74	0	0.76	8.79	4.43	6.28	13.46	uncharacterized LOC110381679
gene-LOC110374416	4.87984	2.28683	2.65e-21	2.21e-20	yes	up	24.12	437.51	22.36	23.02	29.81	21.29	536.57	393.61	375.04	444.82	protein yippee-like 5, transcript variant X1
gene-LOC110379670	4.87942	2.28671	1.74e-07	6.38e-07	yes	up	0.1425	2.735	0.06	0.15	0.18	0.18	1.53	3.05	3.68	2.68	homeobox protein abdominal-A homolog, transcript variant X1
gene-LOC110373707	4.87482	2.28535	1.26e-14	7.68e-14	yes	up	3.5025	66.4475	3.82	3.2	3.91	3.08	31.58	77.15	89.32	67.74	uncharacterized LOC110373707
gene-LOC110380934	4.87459	2.28528	5.23e-13	2.89e-12	yes	up	0.2325	4.47	0.24	0.27	0.14	0.28	3.25	4.56	5.46	4.61	CAS1 domain-containing protein 1
gene-LOC110384419	4.87286	2.28477	0.000320237	0.000797628	yes	up	0.5775	12.4075	0.09	0.58	1.27	0.37	6.45	14.41	1.48	27.29	uncharacterized LOC110384419, transcript variant X2
gene-LOC110381447	4.87277	2.28474	0.000117474	0.000312349	yes	up	0.065	1.245	0	0.07	0.1	0.09	1.04	1.44	1.37	1.13	putative transcription factor SOX-15
gene-LOC110383737	4.86917	2.28367	0.0117836	0.0225386	yes	up	0.0725	1.385	0.08	0.12	0	0.09	0.35	1.66	2.04	1.49	uncharacterized LOC110383737
gene-LOC110371782	4.86084	2.28121	1.49e-13	8.53e-13	yes	up	1.2825	23.935	1.24	1.01	1.35	1.53	28.91	25.02	24.05	17.76	tumor necrosis factor receptor superfamily member wengen
gene-LOC110372337	4.85909	2.28069	2.12e-13	1.21e-12	yes	up	0.28	5.38	0.19	0.23	0.31	0.39	4.01	5.5	6.5	5.51	neurotactin, transcript variant X2
gene-LOC110383078	4.85574	2.27969	0.00275251	0.00593047	yes	up	0.1425	2.81	0.11	0	0.22	0.24	2.04	4.7	1.59	2.91	cytochrome P450 6B1-like
gene-LOC110371607	4.8492	2.27775	5.81e-15	3.6e-14	yes	up	1.0225	19.1	0.9	1.05	0.96	1.18	9.23	25.9	22.01	19.26	E3 ubiquitin-protein ligase RNF8-like, transcript variant X1
gene-LOC110383764	4.83526	2.27359	7.07e-31	8.27e-30	yes	up	118.457	2205.17	135.93	147.46	102.38	88.06	2288.02	2580.95	2072.11	1879.61	protein ref(2)P-like, transcript variant X1
gene-LOC110376650	4.83374	2.27314	2.76e-05	7.94e-05	yes	up	6.95	71.5025	9.83	2.34	4.62	11.01	46.92	93.82	51.97	93.3	uncharacterized LOC110376650
gene-LOC110380709	4.83275	2.27284	7.9e-14	4.61e-13	yes	up	3.86	73.005	2.04	4.54	4.08	4.78	51.1	74.37	59.11	107.44	lachesin-like
gene-LOC110383426	4.82793	2.2714	6.99e-05	0.000190996	yes	up	0.43	7.27	0.5	0.35	0.66	0.21	6.08	5.71	11.07	6.22	arrestin domain-containing protein 2-like, transcript variant X2
gene-LOC110374365	4.827	2.27113	7.92e-21	6.48e-20	yes	up	1.6325	30.3	1.43	1.98	1.89	1.23	31.54	25.97	30.58	33.11	dnaJ homolog subfamily C member 9
gene-LOC110376638	4.82362	2.27012	1.22e-06	4.14e-06	yes	up	2.1125	37.3025	3.04	3.56	0.95	0.9	35.71	40.9	24.3	48.3	uncharacterized LOC110376638
gene-LOC110373013	4.82265	2.26983	0.00203612	0.00448245	yes	up	0.2875	5.47	0.04	0.97	0.12	0.02	2.08	7.12	12.12	0.56	P-selectin
gene-LOC110370471	4.8169	2.2681	7.28e-13	3.99e-12	yes	up	1.8625	34.42	1.58	1.4	2.53	1.94	43	40.38	28.97	25.33	proton-coupled folate transporter-like
gene-LOC110383843	4.80748	2.26528	1.52e-09	6.64e-09	yes	up	0.505	9.205	0.23	0.78	0.57	0.44	10.84	9.44	9.82	6.72	nuclear pore complex protein NUP62-like
gene-LOC110375321	4.80183	2.26358	6.04e-25	5.87e-24	yes	up	8.5675	159.82	6.99	9.22	10.14	7.92	156.58	187.8	110.77	184.13	alpha-2-macroglobulin receptor-associated protein
gene-LOC110376544	4.80047	2.26318	0.0114542	0.021965	yes	up	0.065	1.2125	0.05	0.05	0.05	0.11	1.26	1.01	1.13	1.45	uncharacterized LOC110376544
gene-LOC110371056	4.79837	2.26255	1.12e-21	9.52e-21	yes	up	0.6925	12.9725	0.65	0.59	0.77	0.76	11.94	10.8	13.96	15.19	protein tramtrack, beta isoform-like
gene-LOC110372901	4.77859	2.25658	3.2e-21	2.66e-20	yes	up	1.12	20.67	1.15	1.04	0.97	1.32	21.69	20.28	19.94	20.77	zinc finger C4H2 domain-containing protein-like
gene-LOC110369979	4.77062	2.25418	0.0244057	0.0437366	yes	up	0.015	0.2775	0.02	0	0	0.04	0.14	0.35	0.45	0.17	sex peptide receptor-like, transcript variant X1
gene-LOC110378042	4.76368	2.25208	6.33e-09	2.63e-08	yes	up	1.3525	25.3275	0.7	0.86	1.49	2.36	21.75	33.27	23.81	22.48	putative ferric-chelate reductase 1 homolog, transcript variant X2
gene-LOC110379728	4.75469	2.24935	4.38e-07	1.55e-06	yes	up	0.66	10.35	2.47	0.09	0.05	0.03	10.22	16.84	13.3	1.04	protein unc-80 homolog
gene-LOC110381262	4.75347	2.24898	8.6e-11	4.12e-10	yes	up	0.39	7.4	0.39	0.37	0.53	0.27	7.65	8.62	5.87	7.46	coiled-coil domain-containing protein 149-like
gene-LOC110370805	4.73357	2.24293	1.44e-07	5.3e-07	yes	up	1.9525	36.9175	0.79	1.97	3.08	1.97	26.96	52.48	17.53	50.7	glucosylceramidase-like
gene-LOC110372348	4.73091	2.24212	4.16e-21	3.45e-20	yes	up	1.735	31.4925	1.79	1.98	1.81	1.36	30.78	29.17	39.6	26.42	cytochrome b561 domain-containing protein 2-like
gene-LOC110375466	4.72826	2.24131	7.6e-16	4.94e-15	yes	up	0.855	15.5225	0.64	1.37	0.74	0.67	14.85	15.91	14	17.33	U2 small nuclear ribonucleoprotein auxiliary factor 35 kDa subunit-related protein 2
gene-LOC110369614	4.72784	2.24118	3.55e-14	2.12e-13	yes	up	0.425	7.8375	0.4	0.43	0.46	0.41	7.46	10.49	6.41	6.99	probable chitinase 2
gene-LOC110370473	4.71994	2.23877	1.01e-11	5.11e-11	yes	up	1.465	19.7675	0.71	1.62	0.78	2.75	23.26	18.07	21.08	16.66	glutamate receptor-interacting protein 1, transcript variant X1
gene-LOC110378823	4.71968	2.23869	0.00804168	0.0158886	yes	up	9.0425	124.817	1.54	11.09	23.54	0	136.55	49.86	109.84	203.02	uncharacterized LOC110378823
gene-LOC110371351	4.7176	2.23805	2.78e-09	1.2e-08	yes	up	0.1375	2.405	0.1	0.18	0.14	0.13	2.9	2.39	2.21	2.12	uncharacterized LOC110371351, transcript variant X1
gene-LOC110376512	4.70899	2.23542	1.16e-07	4.31e-07	yes	up	0.285	5.7125	0.42	0.25	0.22	0.25	5.92	6.96	4.83	5.14	zinc finger protein 62 homolog
gene-LOC110377816	4.70587	2.23446	8.99e-09	3.68e-08	yes	up	0.9625	18.3	1.02	0.6	1.36	0.87	7.74	21.67	17.75	26.04	peptidoglycan-recognition protein SB2-like, transcript variant X1
gene-LOC110383997	4.70525	2.23427	1.27e-07	4.71e-07	yes	up	16.49	300.675	5.97	12.6	31.39	16	337.82	286.88	246.11	331.89	ommochrome-binding protein-like
gene-LOC110370964	4.69857	2.23222	9.06e-09	3.7e-08	yes	up	0.2925	5.4325	0.33	0.37	0.21	0.26	3.58	6.58	4.41	7.16	uncharacterized LOC110370964
gene-LOC110379212	4.6981	2.23208	7.68e-25	7.44e-24	yes	up	24.355	431.775	27.39	22.91	24.67	22.45	490.46	344.17	428.37	464.1	uncharacterized LOC110379212, transcript variant X1
gene-LOC110383922	4.6957	2.23134	3.82e-13	2.13e-12	yes	up	0.1425	2.605	0.11	0.18	0.11	0.17	1.72	3.38	2.57	2.75	uncharacterized LOC110383922
gene-LOC110375474	4.69557	2.2313	5.88e-07	2.05e-06	yes	up	0.615	11.3975	0.54	0.38	1.18	0.36	11.28	16.95	8.57	8.79	protein big brother-like
gene-LOC110383767	4.69075	2.22982	2.32e-17	1.62e-16	yes	up	1.56	28.6525	0.89	1.71	2.02	1.62	27.7	35.62	25.9	25.39	uncharacterized LOC110383767
gene-LOC110377700	4.68962	2.22947	1.47e-40	2.29e-39	yes	up	4.83	86.4225	4.18	5.53	4.43	5.18	62.2	100.83	78.73	103.93	keratin, type I cytoskeletal 9, transcript variant X1
gene-LOC110378742	4.68703	2.22868	0.0115824	0.0221906	yes	up	0.8275	5.3175	0	2.74	0.07	0.5	8.41	5.17	3.66	4.03	homeobox protein DBX1-B-like
gene-LOC110376147	4.68468	2.22795	3.92e-13	2.19e-12	yes	up	2.005	37.9575	1.49	1.52	2.5	2.51	21.39	46	42.52	41.92	membrane-bound O-acyltransferase domain-containing protein 2, transcript variant X2
gene-LOC110374517	4.68161	2.227	1.92e-24	1.83e-23	yes	up	0.9325	17.555	0.92	1.04	0.9	0.87	11.84	23.13	17.23	18.02	protein grindelwald
gene-LOC110378829	4.67761	2.22577	0.000765984	0.00180745	yes	up	13.3325	184.395	5.06	37.18	9.55	1.54	251.13	154.29	113.23	218.93	uncharacterized LOC110378829
gene-LOC110381433	4.67654	2.22544	1.86e-19	1.42e-18	yes	up	4.5775	83.895	6.62	4.71	4.17	2.81	65.71	100.32	86.11	83.44	uncharacterized LOC110381433
gene-LOC110373752	4.67474	2.22489	2.83e-09	1.21e-08	yes	up	1.715	24.31	3.44	0.65	1.98	0.79	12.7	28.93	33.51	22.1	uncharacterized LOC110373752
gene-LOC110373030	4.66236	2.22106	0.0103357	0.0199839	yes	up	0.0325	0.58	0.04	0	0.04	0.05	0.7	0.7	0.43	0.49	ras-related and estrogen-regulated growth inhibitor
gene-LOC110378557	4.65984	2.22028	4.18e-13	2.32e-12	yes	up	0.4125	7.4925	0.32	0.36	0.35	0.62	8.7	7.33	6.98	6.96	voltage-dependent calcium channel subunit alpha-2/delta-3, transcript variant X1
gene-LOC110384655	4.65222	2.21792	1.15e-31	1.39e-30	yes	up	31.9375	544.913	32.12	34.79	32.37	28.47	587.5	637.53	462.94	491.68	histidine triad nucleotide-binding protein 2, mitochondrial-like
gene-LOC110374816	4.64981	2.21717	7.54e-19	5.61e-18	yes	up	0.675	12.485	0.74	0.63	0.85	0.48	8.05	14.34	11.86	15.69	uncharacterized LOC110374816
gene-LOC110383664	4.64932	2.21702	1.52e-21	1.28e-20	yes	up	7.3	128.512	5.7	8.25	10.27	4.98	127.59	131.9	123.3	131.26	uncharacterized LOC110383664
gene-LOC110371878	4.64584	2.21594	1.32e-13	7.64e-13	yes	up	0.25	4.6875	0.18	0.19	0.37	0.26	3.02	6.12	4.18	5.43	multiple epidermal growth factor-like domains protein 8
gene-LOC110382676	4.64562	2.21587	0.00526985	0.0107706	yes	up	0.19	3.5675	0.1	0.12	0.09	0.45	1.98	2.38	0.51	9.4	serine protease snake-like
gene-LOC110378121	4.63368	2.21216	4.64e-07	1.64e-06	yes	up	0.2125	3.6325	0.12	0.1	0.29	0.34	2.83	5.2	3.89	2.61	uncharacterized LOC110378121
gene-LOC110376647	4.63293	2.21193	0.000745792	0.00176343	yes	up	0.2025	3.8625	0.38	0.03	0.19	0.21	1.53	7.1	2.46	4.36	protein 4.1 homolog
gene-LOC110375546	4.62522	2.20952	0.00614662	0.0124259	yes	up	0.1	1.8975	0.1	0.02	0.21	0.07	2.06	1.28	0.22	4.03	coiled-coil and C2 domain-containing protein 2A
gene-LOC110383521	4.62205	2.20853	3.85e-13	2.15e-12	yes	up	1.1325	20.945	1.35	0.89	1.45	0.84	13.57	25.04	22.29	22.88	uncharacterized LOC110383521
gene-LOC110383904	4.61477	2.20626	0.00490642	0.0100914	yes	up	0.035	0.615	0.02	0.06	0.02	0.04	0.39	0.81	0.69	0.57	uncharacterized LOC110383904
gene-LOC110383110	4.61399	2.20602	2.16e-05	6.3e-05	yes	up	1.0475	9.305	0.87	2.99	0.17	0.16	19.85	3.19	10.17	4.01	adenylyltransferase and sulfurtransferase MOCS3
gene-LOC110382086	4.60753	2.20399	2.29e-15	1.45e-14	yes	up	2.33	30.115	1.97	4.23	2.09	1.03	34.65	28.05	28.28	29.48	tenascin-like
gene-LOC110380628	4.59665	2.20058	0.00062196	0.00148901	yes	up	0.065	4.14	0.06	0.11	0.04	0.05	5.13	3.43	5.29	2.71	zwei Ig domain protein zig-8-like
gene-LOC110384379	4.59247	2.19927	2.72e-07	9.79e-07	yes	up	0.965	16.595	1.02	1.21	1.31	0.32	21.98	14.66	15.78	13.96	uncharacterized LOC110384379
gene-LOC110370319	4.58739	2.19767	6.06e-14	3.56e-13	yes	up	0.33	5.965	0.25	0.47	0.28	0.32	4.5	6.01	6.51	6.84	protein inturned, transcript variant X1
gene-LOC110373667	4.5795	2.19519	0.00311429	0.0066398	yes	up	0.06	1.105	0.11	0.02	0.09	0.02	0.98	0.55	1.48	1.41	uncharacterized LOC110373667
gene-LOC110379827	4.57365	2.19335	1.36e-08	5.49e-08	yes	up	4.25	75.265	2.67	2.62	4.3	7.41	80.1	95.37	68.1	57.49	3-oxoacyl-[acyl-carrier-protein] reductase FabG-like
gene-LOC110383116	4.5675	2.19141	0.00572773	0.0116368	yes	up	0.235	4.1975	0.11	0.12	0.34	0.37	1.8	5.8	5.5	3.69	uncharacterized LOC110383116
gene-LOC110377725	4.5655	2.19077	0.0196638	0.0358381	yes	up	0.0825	1.385	0.15	0.06	0.12	0	1.64	1.24	1.09	1.57	uncharacterized LOC110377725, transcript variant X1
gene-LOC110383545	4.5616	2.18954	0.000192389	0.000495797	yes	up	0.33	5.6275	0.18	0.46	0.39	0.29	3.15	8.01	5.18	6.17	suppressor of fused homolog
gene-LOC110375264	4.55906	2.18874	1.31e-26	1.35e-25	yes	up	3.42	62.5575	3.39	3.01	4.34	2.94	45.45	78.1	55.76	70.92	meiosis arrest female protein 1 homolog, transcript variant X1
gene-LOC110382601	4.54483	2.18423	3.26e-20	2.6e-19	yes	up	6.1275	116.103	5.39	7.22	7.44	4.46	69.55	159.81	120.13	114.92	ralA-binding protein 1, transcript variant X1
gene-LOC110372518	4.54019	2.18275	4.86e-05	0.000135363	yes	up	2.6475	21.9875	2.18	3.9	2.94	1.57	27.03	25.66	15.31	19.95	nephrin
gene-LOC110370448	4.53845	2.1822	1.96e-33	2.47e-32	yes	up	25.45	419.795	27.11	30.28	25.01	19.4	377.68	451.13	378.52	471.85	lipopolysaccharide-induced tumor necrosis factor-alpha factor homolog, transcript variant X3
gene-LOC110375475	4.53715	2.18179	9.43e-15	5.78e-14	yes	up	2.4575	43.305	2.58	1.71	2.22	3.32	47.13	40.58	36.56	48.95	protein 60A
gene-LOC110383963	4.53656	2.1816	7.19e-09	2.97e-08	yes	up	1.425	22.49	1.71	2.07	0.73	1.19	29.4	18.54	24	18.02	non-homologous end-joining factor 1-like
gene-LOC110373358	4.53484	2.18105	7.9e-10	3.53e-09	yes	up	1.03	18.05	0.58	1.04	1.48	1.02	21.86	14.73	21.23	14.38	sodium- and chloride-dependent neutral and basic amino acid transporter B(0+)-like, transcript variant X1
gene-LOC110380415	4.53461	2.18098	0.00155841	0.00349467	yes	up	0.6225	10.4325	0.71	0.77	0.5	0.51	7.47	8.4	8.85	17.01	uncharacterized LOC110380415
gene-LOC110370770	4.53139	2.17995	2.27e-08	8.96e-08	yes	up	2.515	29.4225	3.01	5.23	0.66	1.16	17.14	26.88	36.56	37.11	calcium release-activated calcium channel protein 1-like, transcript variant X1
gene-LOC110374150	4.52661	2.17843	2.52e-24	2.39e-23	yes	up	16.0025	108.278	17.08	21.08	6.5	19.35	52.56	114.82	162.5	103.23	brain tumor protein, transcript variant X1
gene-LOC110384437	4.52558	2.1781	3.28e-20	2.61e-19	yes	up	21.7225	376.69	21.4	24.85	25.53	15.11	441.39	405.06	283.38	376.93	transmembrane protein 50A
gene-LOC110380135	4.51265	2.17397	0.00145555	0.00327505	yes	up	0.24	4.7475	0.5	0.08	0.21	0.17	0.61	11.32	2.85	4.21	regulator of G-protein signaling 7
gene-LOC110381411	4.51154	2.17362	6.85e-10	3.08e-09	yes	up	1.87	32.035	0.97	2.93	1.89	1.69	33.52	29.02	20.47	45.13	1-phosphatidylinositol 4,5-bisphosphate phosphodiesterase epsilon-1-like
gene-LOC110373101	4.50897	2.1728	1.36e-14	8.23e-14	yes	up	1.1925	20.555	1.1	1.78	1.14	0.75	20.16	21.99	20.77	19.3	uncharacterized LOC110373101
gene-LOC110375550	4.50732	2.17227	2.1e-22	1.84e-21	yes	up	39.6325	671.737	39.07	49.37	36.8	33.29	823.74	638.2	683.59	541.42	diphosphoinositol polyphosphate phosphohydrolase 2-like
gene-LOC110370560	4.50694	2.17215	1.51e-07	5.55e-07	yes	up	1.28	12.4525	2.96	0.9	0.53	0.73	16.22	10.36	15.89	7.34	proton-coupled folate transporter-like
gene-LOC110379982	4.50537	2.17164	8.98e-12	4.56e-11	yes	up	0.475	8.3775	0.46	0.42	0.55	0.47	9.52	9.33	4.86	9.8	chondroadherin-like protein
gene-LOC110369826	4.50182	2.17051	0.00460322	0.00952825	yes	up	0.0325	0.585	0.03	0.02	0.03	0.05	0.5	0.46	0.43	0.95	insulin-like receptor, transcript variant X3
gene-LOC110382905	4.49622	2.16871	0.0212077	0.0384303	yes	up	0.06	1.0625	0.04	0.04	0.16	0	1.49	0.88	0.78	1.1	zinc finger protein 43-like
gene-LOC110371389	4.49511	2.16836	2.51e-13	1.42e-12	yes	up	2.08	37.38	2.09	1.44	3.1	1.69	25.72	49.88	41.43	32.49	nischarin
gene-LOC110369857	4.49335	2.16779	0.00124973	0.00284331	yes	up	0.1625	2.7025	0.1	0.27	0.1	0.18	2.82	2.02	1.63	4.34	speckle targeted PIP5K1A-regulated poly(A) polymerase-like, transcript variant X1
gene-LOC110371533	4.49211	2.16739	0.000123443	0.000327531	yes	up	0.545	9.7975	0.07	0.46	0.47	1.18	7.55	8.08	11.1	12.46	sugar transporter SWEET1
gene-LOC110372900	4.48853	2.16624	9.09e-21	7.41e-20	yes	up	2.5775	67.2975	2.33	3.61	2.06	2.31	47.55	76.4	90.61	54.63	mitochondrial intermediate peptidase
gene-LOC110380144	4.48574	2.16535	5.15e-05	0.00014324	yes	up	0.255	4.4975	0.26	0.04	0.39	0.33	4.33	3.47	4.97	5.22	uncharacterized LOC110380144
gene-LOC110381427	4.48341	2.1646	2.66e-14	1.6e-13	yes	up	1.37	24.365	0.86	1.42	2.01	1.19	18.26	33.43	24.06	21.71	long-chain fatty acid transport protein 4-like
gene-LOC110379504	4.48324	2.16454	1.45e-15	9.31e-15	yes	up	0.9425	15.885	0.82	1.47	0.59	0.89	12.51	21.53	15.31	14.19	caspase Dronc, transcript variant X2
gene-LOC110374324	4.48206	2.16416	9.15e-24	8.52e-23	yes	up	2.7575	51.845	2.83	2.52	2.91	2.77	30.78	52.38	63.67	60.55	centaurin-gamma-1A
gene-LOC110379562	4.47755	2.16271	5.32e-42	8.65e-41	yes	up	6.435	113.157	5.88	7.6	7.15	5.11	86.87	139.43	107.47	118.86	uncharacterized LOC110379562, transcript variant X1
gene-LOC110378760	4.47566	2.1621	0.00140289	0.00316389	yes	up	0.0275	0.515	0.01	0.03	0.03	0.04	0.26	0.52	0.57	0.71	calcium/calmodulin-dependent 3',5'-cyclic nucleotide phosphodiesterase 1, transcript variant X1
gene-LOC110377344	4.47489	2.16185	0.00109131	0.0025018	yes	up	0.2025	3.5425	0	0.17	0.37	0.27	4.77	2.25	3.77	3.38	AMP deaminase 2-like
gene-LOC110370412	4.47008	2.1603	2.94e-10	1.36e-09	yes	up	5.665	97.9825	7.72	3.66	4.11	7.17	81.22	72.9	129.45	108.36	uncharacterized LOC110370412
gene-LOC110380829	4.46833	2.15974	0.00208537	0.00458607	yes	up	0.0625	1.08	0.04	0.12	0.04	0.05	0.49	1.56	0.79	1.48	ras association domain-containing protein 10, transcript variant X1
gene-LOC110382332	4.46604	2.159	7.98e-15	4.92e-14	yes	up	1.335	23.25	1.18	1.04	1.42	1.7	20.02	17.37	25.67	29.94	calcium-independent phospholipase A2-gamma-like
gene-LOC110370223	4.4605	2.1572	0.00400079	0.0083627	yes	up	0.19	2.72	0.09	0	0.08	0.59	2.07	2.81	2	4	uncharacterized LOC110370223
gene-LOC110373926	4.45708	2.1561	5.71e-06	1.8e-05	yes	up	1.44	4.8625	0.83	0.38	0.22	4.33	4.07	6.04	3.11	6.23	protein Fe65 homolog, transcript variant X1
gene-LOC110376903	4.45468	2.15532	1.43e-40	2.24e-39	yes	up	4.86	83.51	4.72	5.52	4.16	5.04	80.88	85.01	84.91	83.24	zinc transporter ZIP1
gene-LOC110376090	4.45391	2.15507	9.26e-08	3.47e-07	yes	up	0.415	7.42	0.3	0.42	0.33	0.61	2.82	8.69	7.75	10.42	exostosin-2
gene-LOC110384373	4.44502	2.15219	0.000496873	0.00120761	yes	up	0.1875	3.2925	0.02	0.21	0.42	0.1	3	3.04	2.24	4.89	coiled-coil domain-containing protein 85C-B
gene-LOC110372065	4.44441	2.15199	1.75e-20	1.41e-19	yes	up	159.05	2679.15	194.89	159.82	158.76	122.73	3282.37	2410.42	2339.16	2684.66	thymosin beta, transcript variant X1
gene-LOC110380763	4.43441	2.14874	8.53e-44	1.47e-42	yes	up	6.3175	105.72	6.23	6.74	7.35	4.95	92.81	110.48	112.17	107.42	rho GTPase-activating protein conundrum, transcript variant X1
gene-LOC110379421	4.43207	2.14798	3.29e-08	1.28e-07	yes	up	1.405	23.5175	1.77	1.3	1.91	0.64	28.6	20.28	26.84	18.35	uncharacterized LOC110379421
gene-LOC110375562	4.43173	2.14787	2.01e-28	2.2e-27	yes	up	29.24	498.842	29.98	29.77	28.64	28.57	561.55	494.24	480.18	459.4	E3 ubiquitin-protein ligase ZNRF1
gene-LOC110376468	4.42431	2.14545	1.97e-39	3.01e-38	yes	up	3.2625	56.1825	3.58	3.3	3.41	2.76	50.39	58.79	53.74	61.81	protein FAM177A1
gene-LOC110371004	4.42401	2.14536	4.97e-09	2.08e-08	yes	up	12.4875	47.4575	2.72	10.52	15.49	21.22	26.81	62.48	42.56	57.98	proton-coupled amino acid transporter-like protein CG1139, transcript variant X1
gene-LOC110383094	4.41804	2.14341	0.000210408	0.000539591	yes	up	0.3625	6.445	0.64	0.22	0.28	0.31	2.7	8.81	5.75	8.52	uncharacterized LOC110383094
gene-LOC110384553	4.41072	2.14102	9.72e-47	1.79e-45	yes	up	3.555	61.16	3.25	3.74	3.54	3.69	57.73	70.5	58.37	58.04	4-coumarate--CoA ligase 1-like
gene-LOC110377167	4.41025	2.14086	5.97e-29	6.65e-28	yes	up	6.83	109.535	8.37	6.96	7.93	4.06	75.69	131.77	107.04	123.64	tyrosine-protein kinase Fer
gene-LOC110383092	4.40582	2.13941	3.83e-07	1.36e-06	yes	up	0.3625	8.4275	0.3	0.19	0.43	0.53	2.92	9.1	13.7	7.99	protein Jumonji, transcript variant X1
gene-LOC110375068	4.4042	2.13888	2.57e-08	1.01e-07	yes	up	1.955	33.085	1.53	2.09	1.53	2.67	46.3	34.36	34.01	17.67	epidermal growth factor receptor substrate 15 homolog, transcript variant X1
gene-LOC110377911	4.40294	2.13847	8.39e-07	2.89e-06	yes	up	0.21	3.8	0.25	0.12	0.26	0.21	1.4	5.39	4.26	4.15	uncharacterized LOC110377911
gene-LOC110371036	4.40172	2.13807	1.06e-21	8.97e-21	yes	up	1.77	30.8	1.43	1.8	2.18	1.67	23.47	28.48	29.65	41.6	uncharacterized LOC110371036, transcript variant X1
gene-LOC110370712	4.40053	2.13768	6.99e-09	2.89e-08	yes	up	58.76	729.597	41.33	38.16	92.53	63.02	765.56	839.57	847.24	466.02	myophilin
gene-LOC110376780	4.39775	2.13676	1.5e-08	6e-08	yes	up	3.0325	45.1475	3.37	2.43	4.32	2.01	46.65	36.79	70.08	27.07	uncharacterized LOC110376780
gene-LOC110371429	4.39733	2.13663	3.3e-12	1.73e-11	yes	up	11.815	23.965	6.39	20.01	3.96	16.9	16.25	41.64	11.78	26.19	zinc finger protein 780A-like
gene-LOC110383680	4.39676	2.13644	7.84e-07	2.71e-06	yes	up	0.5225	8.7025	0.21	0.71	0.76	0.41	10.37	5.67	11.15	7.62	differentially expressed in FDCP 6-like
gene-LOC110370764	4.39373	2.13545	0.00463884	0.00959412	yes	up	0.0875	1.5175	0.04	0.09	0.08	0.14	1.44	1.91	0.89	1.83	uncharacterized LOC110370764
gene-LOC110372763	4.39166	2.13477	2.11e-34	2.78e-33	yes	up	5.2425	91.4525	4.59	5.35	6.41	4.62	67.85	103.5	88.57	105.89	serine/threonine-protein kinase unc-51
gene-LOC110372435	4.39074	2.13447	2.97e-42	4.87e-41	yes	up	40.9125	713.518	43.18	44.64	36.85	38.98	533.07	852.93	608.82	859.25	L-lactate dehydrogenase-like, transcript variant X1
gene-LOC110372918	4.3905	2.13438	4.7e-13	2.6e-12	yes	up	0.5275	9.2925	0.61	0.32	0.67	0.51	6.36	12.45	9.18	9.18	uncharacterized LOC110372918
gene-LOC110384229	4.39032	2.13433	1.41e-24	1.35e-23	yes	up	1.8975	33.135	1.78	1.64	2.41	1.76	27.2	44.08	29.25	32.01	ras GTPase-activating protein 1
gene-LOC110382877	4.38587	2.13286	0.00294398	0.00630752	yes	up	0.4425	3.5825	0.43	0.02	1.29	0.03	1.3	5.96	3.5	3.57	uncharacterized LOC110382877
gene-LOC110381562	4.38517	2.13263	7.53e-08	2.84e-07	yes	up	0.735	10.7425	0.47	0.15	1.76	0.56	9.48	19.4	6.02	8.07	homeotic protein empty spiracles-like
gene-LOC110381423	4.38377	2.13217	1.06e-24	1.02e-23	yes	up	18.125	311.65	17.76	18.56	22.93	13.25	214.79	353.3	320.28	358.23	protein ultraspiracle homolog, transcript variant X1
gene-LOC110378751	4.37494	2.12926	4.5e-10	2.05e-09	yes	up	0.295	5.1125	0.32	0.26	0.36	0.24	3.13	3.83	5.97	7.52	inositol-tetrakisphosphate 1-kinase-like
gene-LOC110377056	4.37335	2.12874	2.38e-28	2.59e-27	yes	up	2.01	34.0925	1.74	2.2	1.93	2.17	35.72	37.49	33.03	30.13	leucine-rich repeat extensin-like protein 5, transcript variant X1
gene-LOC110374960	4.36991	2.1276	1.09e-05	3.31e-05	yes	up	0.4175	6.9375	0.39	0.35	0.57	0.36	10.14	7.87	4.59	5.15	serine protease snake-like
gene-LOC110380549	4.36636	2.12643	4.56e-26	4.6e-25	yes	up	15.21	253.12	17.83	14.38	15.97	12.66	204.62	287.82	207.86	312.18	E3 ubiquitin-protein ligase RLIM-like, transcript variant X1
gene-LOC110382030	4.36325	2.1254	4.37e-22	3.76e-21	yes	up	0.845	14.5875	0.75	0.83	1.1	0.7	11.19	17.34	15.59	14.23	transmembrane protein adipocyte-associated 1 homolog, transcript variant X1
gene-LOC110380096	4.35966	2.12422	0.000239341	0.000607628	yes	up	1.7	35.075	1.01	0.37	1.38	4.04	25.72	20.61	37.91	56.06	uncharacterized LOC110380096
gene-LOC110379397	4.35356	2.1222	2.81e-05	8.06e-05	yes	up	0.0925	1.57	0.07	0.08	0.13	0.09	1.01	2.37	0.99	1.91	MAGUK p55 subfamily member 7, transcript variant X1
gene-LOC110377574	4.35076	2.12127	1.94e-09	8.41e-09	yes	up	0.2575	4.5325	0.24	0.3	0.32	0.17	2.34	6.73	3.23	5.83	mitogen-activated protein kinase kinase kinase 12
gene-LOC110379198	4.34969	2.12091	0.00495018	0.0101765	yes	up	1.0725	18.375	0.42	1.04	1.01	1.82	8.65	5.48	6.21	53.16	uncharacterized LOC110379198
gene-LOC110370358	4.34639	2.11982	6.39e-18	4.55e-17	yes	up	1.315	22.305	1.64	1.31	1.56	0.75	20.47	23.54	23.13	22.08	uncharacterized LOC110370358
gene-LOC110370023	4.34102	2.11804	3.98e-21	3.3e-20	yes	up	2.2725	36.025	1.36	2.05	3.41	2.27	23.98	32.3	56.82	31	RNA binding protein fox-1 homolog 3
gene-LOC110373933	4.33896	2.11735	4.52e-08	1.74e-07	yes	up	0.1925	3.2875	0.19	0.11	0.25	0.22	4.13	2.87	2.98	3.17	uncharacterized LOC110373933, transcript variant X1
gene-LOC110382477	4.33026	2.11445	0.000108216	0.000288765	yes	up	0.1375	2.3725	0.1	0.07	0.23	0.15	1.99	2.97	2.16	2.37	phospholipase A1-like
gene-LOC110379107	4.33004	2.11438	2.6e-06	8.48e-06	yes	up	1.1625	20.2575	1.11	0.51	2.12	0.91	13.3	20.92	13.54	33.27	probable G-protein coupled receptor Mth-like 3
gene-LOC110371921	4.3279	2.11367	1.07e-19	8.26e-19	yes	up	2.895	48.0625	3.12	3.18	3.1	2.18	55.51	48.59	43.25	44.9	uncharacterized LOC110371921, transcript variant X1
gene-LOC110383541	4.32787	2.11366	0.0066644	0.0133785	yes	up	0.105	1.8	0.04	0.04	0.11	0.23	0.73	2.68	1.25	2.54	GTPase-activating protein CdGAPr-like
gene-LOC110369628	4.32556	2.11289	3.88e-06	1.24e-05	yes	up	2.4925	42.3475	0.86	2.43	2.36	4.32	51.96	30.13	29.26	58.04	aldo-keto reductase AKR2E4-like, transcript variant X2
gene-LOC110381744	4.32165	2.11158	1.42e-09	6.22e-09	yes	up	0.39	6.6975	0.39	0.37	0.53	0.27	7.19	7.33	5.65	6.62	coiled-coil domain-containing protein 149-like
gene-LOC110374162	4.32141	2.1115	3.13e-25	3.08e-24	yes	up	0.8375	14.46	0.95	0.88	0.84	0.68	8.96	18.99	13.34	16.55	zinc finger SWIM domain-containing protein 8-like
gene-LOC110375658	4.31615	2.10974	2.2e-16	1.47e-15	yes	up	30.2075	486.315	30.46	40.83	25	24.54	554.34	349.84	577.01	464.07	chymotrypsin-2-like
gene-LOC110377113	4.30956	2.10754	6.47e-13	3.55e-12	yes	up	12.425	210.36	8.55	8.86	16.45	15.84	221.8	248.22	178.58	192.84	facilitated trehalose transporter Tret1-like
gene-LOC110375260	4.30543	2.10616	1.37e-31	1.64e-30	yes	up	2.43	41.525	2.74	3.03	2.15	1.8	33.2	45.11	40.38	47.41	serine/threonine-protein kinase STK11
gene-LOC110371085	4.30529	2.10611	1.37e-26	1.41e-25	yes	up	5.485	92.105	5.94	5.36	6.81	3.83	83.76	98.08	91.35	95.23	cysteine protease ATG4B, transcript variant X2
gene-LOC110382299	4.30432	2.10579	1.31e-15	8.41e-15	yes	up	4.3625	73.745	2.64	5.2	5.81	3.8	50.67	75.65	77.16	91.5	serine protease inhibitor 77Ba-like
gene-LOC110374850	4.30084	2.10462	0.000439633	0.00107303	yes	up	0.5875	9.5825	0.36	0.25	1.22	0.52	10.98	9.63	11.54	6.18	uncharacterized LOC110374850
gene-LOC110374428	4.29499	2.10266	2.28e-05	6.63e-05	yes	up	0.465	7.3325	0.47	0.36	0.35	0.68	9.6	7.72	5.04	6.97	tetraspanin-9-like, transcript variant X1
gene-LOC110380258	4.28624	2.09971	1.1e-35	1.53e-34	yes	up	11.56	190.58	12.2	14.3	10.27	9.47	186.89	174.72	201.2	199.51	AN1-type zinc finger protein 4-like
gene-LOC110384156	4.27767	2.09683	0.00428299	0.00890916	yes	up	0.2125	3.46	0.06	0.42	0.16	0.21	3.31	5.13	4.85	0.55	leucine-rich repeat-containing protein 15-like
gene-LOC110379994	4.27145	2.09472	0.000780179	0.00183923	yes	up	0.1975	3.3175	0	0.17	0.34	0.28	2.24	4.3	3.91	2.82	zinc finger protein 782-like
gene-LOC110372237	4.26714	2.09327	0.00723395	0.0144266	yes	up	0.3	4.92	0.19	0.2	0.39	0.42	3.39	2.36	10.74	3.19	centromere protein S-like
gene-LOC110376923	4.26662	2.09309	3.03e-09	1.3e-08	yes	up	3.6825	58.57	5.02	3.25	2.8	3.66	48.02	38.72	77.91	69.63	clavesin-1-like
gene-LOC110380646	4.26485	2.0925	1.33e-13	7.68e-13	yes	up	0.4125	6.9825	0.41	0.45	0.51	0.28	4.35	8.65	6.04	8.89	YY1-associated factor 2
gene-LOC110383395	4.25775	2.09009	0.0112326	0.0215695	yes	up	0.035	0.5725	0	0.05	0.07	0.02	0.26	0.71	0.78	0.54	ALK tyrosine kinase receptor-like
gene-LOC110370711	4.25764	2.09005	4.37e-13	2.42e-12	yes	up	5.6075	91.0075	3.84	5.54	6.56	6.49	113.92	84.74	96.14	69.23	muscle-specific protein 20-like
gene-LOC110377063	4.25312	2.08852	2.65e-12	1.4e-11	yes	up	1.4625	23.74	1.3	1.63	1.42	1.5	20.34	23.99	32.75	17.88	retinol dehydrogenase 14, transcript variant X1
gene-LOC110371615	4.25311	2.08852	3.59e-14	2.14e-13	yes	up	0.4325	7.4475	0.36	0.47	0.5	0.4	3.93	10.61	6.9	8.35	uncharacterized LOC110371615, transcript variant X2
gene-LOC110383427	4.25193	2.08812	1.11e-14	6.77e-14	yes	up	0.6675	11.0425	0.66	0.89	0.55	0.57	8.63	13.36	10.45	11.73	arrestin domain-containing protein 17-like
gene-LOC110379450	4.24947	2.08728	2.57e-19	1.95e-18	yes	up	1.935	35.375	1.9	1.97	2.09	1.78	18.23	41.38	34.18	47.71	nuclear receptor-binding protein homolog, transcript variant X1
gene-LOC110382040	4.24794	2.08676	3.42e-05	9.7e-05	yes	up	0.4725	8.005	0.41	0.17	0.85	0.46	7.6	9.55	3.68	11.19	uncharacterized LOC110382040, transcript variant X2
gene-LOC110380572	4.24764	2.08666	9.77e-15	5.99e-14	yes	up	0.7475	12.47	0.83	0.63	0.57	0.96	12.05	11.05	12.73	14.05	uncharacterized LOC110380572
gene-LOC110382816	4.2443	2.08553	8.56e-07	2.94e-06	yes	up	0.6525	9.4	0.81	0.51	0.56	0.73	5.59	11.22	8.83	11.96	nitrogen permease regulator 2-like protein, transcript variant X2
gene-LOC110376181	4.24226	2.08483	7.06e-10	3.17e-09	yes	up	0.4325	7.155	0.28	0.59	0.41	0.45	5.89	9.82	5.2	7.71	gastrula zinc finger protein XlCGF57.1-like
gene-LOC110380881	4.24189	2.08471	1.01e-15	6.52e-15	yes	up	5.7	165.532	3.95	4.78	7.11	6.96	141.28	221.68	168.99	130.18	titin, transcript variant X2
gene-LOC110378836	4.24146	2.08456	0.00813867	0.0160576	yes	up	9.7225	122.468	5.21	12.98	15.81	4.89	177.49	29.18	211.05	72.15	uncharacterized LOC110378836
gene-LOC110378732	4.23369	2.08192	1.06e-14	6.47e-14	yes	up	1.6575	27.7475	1.36	1.22	2.23	1.82	17.42	30.28	33.22	30.07	uncharacterized LOC110378732
gene-LOC110383903	4.23353	2.08186	2.06e-11	1.03e-10	yes	up	1.2925	22.14	1	1.06	1.87	1.24	12.18	25.96	18.32	32.1	uncharacterized LOC110383903, transcript variant X3
gene-LOC110380691	4.2315	2.08117	0.000772534	0.00182223	yes	up	0.16	2.6625	0.05	0.16	0.26	0.17	1.99	3.2	2.82	2.64	zinc finger protein OZF-like
gene-LOC110370000	4.22993	2.08064	4.35e-11	2.13e-10	yes	up	6.0275	99.2675	4.5	8.2	7.9	3.51	126.5	94.79	75	100.78	probable uridine nucleosidase 2, transcript variant X1
gene-LOC110381386	4.22617	2.07935	1.31e-08	5.27e-08	yes	up	1.1375	6.02	0.28	1.42	1.81	1.04	1.92	9.74	5.73	6.69	TBC1 domain family member 1, transcript variant X1
gene-LOC110381080	4.21781	2.07649	0.000425459	0.00104044	yes	up	0.0875	1.41	0.08	0.1	0.11	0.06	1.05	1.1	2.45	1.04	trithorax group protein osa
gene-LOC110371189	4.21562	2.07575	5.01e-20	3.94e-19	yes	up	8.585	141.285	5.38	11.03	10.23	7.7	118.86	177.9	127.84	140.54	serine protease easter-like
gene-LOC110372146	4.21385	2.07514	1.34e-05	4.02e-05	yes	up	0.2775	4.5375	0.21	0.57	0.13	0.2	2.23	5.58	4.89	5.45	zinc finger protein 883-like
gene-LOC110376323	4.21157	2.07436	5.27e-08	2.02e-07	yes	up	0.4175	6.6325	0.53	0.53	0.29	0.32	4.24	8.41	4.8	9.08	uncharacterized LOC110376323
gene-LOC110380533	4.20733	2.07291	8.66e-07	2.97e-06	yes	up	0.635	10.585	0.52	0.64	0.87	0.51	5.54	10.57	9.46	16.77	sialin
gene-LOC110370185	4.20581	2.07238	4.7e-34	6.13e-33	yes	up	4.325	71.225	4.3	4.64	4.67	3.69	64.52	89	71.17	60.21	F-actin-uncapping protein LRRC16A-like
gene-LOC110375659	4.20118	2.07079	1.73e-06	5.76e-06	yes	up	0.3475	6.38	0.55	0.2	0.39	0.25	4.01	8.83	6.36	6.32	DNA mismatch repair protein MutL-like
gene-LOC110378462	4.19912	2.07009	4.13e-07	1.47e-06	yes	up	0.5675	9.27	0.61	0.48	0.27	0.91	9.26	7.03	9.31	11.48	putative nuclease HARBI1
gene-LOC110371932	4.19722	2.06943	5.23e-05	0.000145155	yes	up	0.5025	8.84	0.14	0.69	0.82	0.36	6.38	9.49	4.38	15.11	bcl-2-related ovarian killer protein homolog A-like
gene-LOC110382485	4.19644	2.06917	1.67e-13	9.57e-13	yes	up	0.715	11.7725	0.63	0.6	1.13	0.5	10.79	12.55	11.85	11.9	UPF0183 protein CG7083-like
gene-LOC110375834	4.19379	2.06826	6.62e-05	0.000181358	yes	up	1.1725	6.4375	0.25	0.32	0.43	3.69	5.89	6.8	6.66	6.4	cytosolic carboxypeptidase 1-like, transcript variant X1
gene-LOC110381944	4.18974	2.06686	5.19e-18	3.71e-17	yes	up	0.3525	5.8525	0.28	0.3	0.37	0.46	4.8	6.94	6.15	5.52	uncharacterized LOC110381944
gene-LOC110370255	4.18891	2.06658	6.52e-21	5.36e-20	yes	up	5.6625	90.6175	5.95	6.01	6.42	4.27	96.07	77.56	97.47	91.37	nuclear receptor-binding factor 2-like
gene-LOC110383902	4.18863	2.06648	2.1e-46	3.82e-45	yes	up	17.65	277.043	19.11	18.61	18.11	14.77	254.29	290.22	277.12	286.54	protein roadkill, transcript variant X1
gene-LOC110384221	4.18807	2.06629	1.49e-10	7.03e-10	yes	up	0.555	9.0125	0.46	0.52	0.64	0.6	7.72	9.22	9.54	9.57	uncharacterized LOC110384221
gene-LOC110382956	4.18349	2.06471	5.7e-07	1.99e-06	yes	up	1.235	19.7	0.34	1.06	1.94	1.6	12.26	26.89	21.74	17.91	uncharacterized transporter slc-17.2-like
gene-LOC110370988	4.181	2.06385	0.00032754	0.000814372	yes	up	4.695	75.5725	0.83	6.94	2.63	8.38	73.38	111.43	49.59	67.89	uncharacterized LOC110370988
gene-LOC110380006	4.18039	2.06364	2.83e-17	1.97e-16	yes	up	8.385	135.077	7.3	10.13	10.21	5.9	122.27	119.33	178.98	119.73	N-acetylgalactosamine kinase
gene-LOC110373555	4.17225	2.06082	5.47e-07	1.91e-06	yes	up	0.375	6.02	0.2	0.55	0.43	0.32	5.05	6.11	6.78	6.14	zinc finger protein 501-like
gene-LOC110373582	4.17082	2.06033	7.14e-08	2.7e-07	yes	up	0.6025	9.795	0.21	0.63	0.93	0.64	9.71	10.51	7.82	11.14	leucine-rich repeat-containing protein 15-like, transcript variant X2
gene-LOC110383964	4.16754	2.0592	0.0269257	0.0477383	yes	up	0.1225	1.905	0	0.24	0	0.25	2.55	2.04	1.11	1.92	uncharacterized LOC110383964
gene-LOC110378799	4.15866	2.05612	0.0101809	0.0197178	yes	up	0.1975	3.0375	0.07	0.14	0.07	0.51	3.89	1.94	4.12	2.2	B9 domain-containing protein 1
gene-LOC110374531	4.1554	2.05499	0.00103036	0.00237325	yes	up	0.21	3.3875	0.03	0.24	0.1	0.47	3.08	3.9	4.3	2.27	cytosol aminopeptidase-like
gene-LOC110379408	4.15153	2.05364	0.0128124	0.0242533	yes	up	0.105	1.74	0.26	0	0.05	0.11	1.76	2.08	1.33	1.79	uncharacterized LOC110379408
gene-LOC110375086	4.14692	2.05204	0.00421654	0.00878393	yes	up	0.1075	1.8	0.07	0.03	0.16	0.17	2	3.71	0.88	0.61	arylsulfatase B-like
gene-LOC110378542	4.14617	2.05178	4.25e-20	3.37e-19	yes	up	2.565	40.9025	2.8	2.93	2.52	2.01	45.55	42.43	43.25	32.38	FAST kinase domain-containing protein 3, mitochondrial-like
gene-LOC110370002	4.14112	2.05002	1.91e-12	1.02e-11	yes	up	0.8525	13.7825	0.81	0.64	1.15	0.81	12.38	12.12	16.88	13.75	uncharacterized LOC110370002
gene-LOC110379998	4.13044	2.0463	2.94e-14	1.76e-13	yes	up	2.26	37.2325	1.77	2.37	2.83	2.07	21.55	36.76	50.35	40.27	syndecan, transcript variant X1
gene-LOC110376802	4.12975	2.04605	7.4e-11	3.56e-10	yes	up	0.7175	11.4225	0.57	1.03	0.53	0.74	9.77	13.92	13.31	8.69	uncharacterized LOC110376802
gene-LOC110371644	4.1241	2.04408	0.000203677	0.000523178	yes	up	0.6075	15.7275	1.15	0.08	1.14	0.06	10.59	26.97	8.77	16.58	immunoglobulin superfamily containing leucine-rich repeat protein-like
gene-LOC110383474	4.12184	2.04329	0.0251273	0.0448771	yes	up	0.365	5.1475	0	0.36	0.71	0.39	9.59	4.52	3.61	2.87	clotting factor B-like
gene-LOC110377073	4.1215	2.04317	2.78e-10	1.28e-09	yes	up	0.265	4.3325	0.28	0.28	0.36	0.14	4.21	3.88	5.05	4.19	uncharacterized LOC110377073
gene-LOC110370031	4.11981	2.04258	0.00027523	0.000691522	yes	up	0.1575	2.6	0.07	0.12	0.23	0.21	0.66	1.55	4.16	4.03	titin
gene-LOC110370047	4.1186	2.04215	0.000283315	0.000710141	yes	up	0.0775	4.6975	0.04	0.08	0.16	0.03	6.52	1.22	8.87	2.18	sodium/potassium-transporting ATPase subunit alpha-like
gene-LOC110374777	4.11633	2.04136	0.000451664	0.00110112	yes	up	0.06	1	0.05	0.04	0.12	0.03	0.75	1.17	1.35	0.73	indian hedgehog protein
gene-LOC110380571	4.11347	2.04036	1.8e-14	1.09e-13	yes	up	0.7625	11.5575	0.59	0.66	0.77	1.03	12.09	10.26	14.53	9.35	serine/threonine-protein kinase STE20-like, transcript variant X1
gene-LOC110377072	4.10948	2.03895	3.85e-06	1.23e-05	yes	up	0.8325	13.7475	0.62	0.95	1.3	0.46	5.6	20.01	10.56	18.82	tetraspanin-33-like
gene-LOC110378429	4.10729	2.03819	1.17e-21	9.91e-21	yes	up	1.8975	31.0725	1.89	2	2.21	1.49	19.88	43.2	30.2	31.01	adenylate cyclase type 9, transcript variant X1
gene-LOC110379571	4.10468	2.03727	2.43e-10	1.13e-09	yes	up	0.57	9.2675	0.65	0.58	0.35	0.7	6.19	13.43	9.17	8.28	senecionine N-oxygenase-like, transcript variant X1
gene-LOC110372438	4.10444	2.03718	1.88e-07	6.85e-07	yes	up	1.3125	21.14	0.56	1.46	2.27	0.96	13.63	20.02	19.3	31.61	alpha-mannosidase 2
gene-LOC110381990	4.10423	2.03711	0.000475144	0.0011568	yes	up	0.2825	4.5825	0.31	0.13	0.42	0.27	2.4	6.7	5.59	3.64	aldo-keto reductase AKR2E4-like
gene-LOC110384176	4.10176	2.03624	0.00355452	0.00750998	yes	up	0.0875	1.3	0.02	0.13	0.12	0.08	1.9	0.68	0.97	1.65	uncharacterized LOC110384176
gene-LOC110378885	4.09605	2.03424	9.55e-07	3.27e-06	yes	up	0.275	4.51	0.15	0.14	0.3	0.51	3.54	5.73	4.89	3.88	titin-like
gene-LOC110376052	4.08098	2.02892	3.83e-14	2.28e-13	yes	up	3.575	56.7025	4.24	3.43	3.92	2.71	33.3	67.37	47.26	78.88	fibrinogen- and Ig-binding protein-like
gene-LOC110376995	4.07893	2.02819	1.72e-12	9.17e-12	yes	up	9.585	147.525	9.08	10.19	9.13	9.94	202.5	130.14	162.01	95.45	kelch-like protein diablo
gene-LOC110374587	4.07361	2.02631	3.89e-19	2.94e-18	yes	up	2.205	34.735	2.11	2.06	2.16	2.49	34.98	33.21	40.74	30.01	uncharacterized LOC110374587
gene-LOC110374726	4.07101	2.02539	8.1e-12	4.13e-11	yes	up	0.6275	10.045	0.37	0.7	0.87	0.57	7.05	10.97	12.73	9.43	F-box/LRR-repeat protein 4, transcript variant X1
gene-LOC110376522	4.06686	2.02392	0.00298759	0.00639014	yes	up	0.7575	6.575	0	2.18	0.04	0.81	2.2	6.81	11.39	5.9	uncharacterized LOC110376522
gene-LOC110370256	4.06677	2.02388	2.93e-22	2.54e-21	yes	up	0.8925	14.0875	0.87	1.11	0.93	0.66	13.17	14.9	15.5	12.78	DNA fragmentation factor subunit alpha
gene-LOC110383186	4.05704	2.02043	0.000941505	0.00218412	yes	up	6.25	82.485	3.86	12.49	5.44	3.21	46.79	87.8	55.88	139.47	uncharacterized LOC110383186
gene-LOC110378919	4.05429	2.01945	3.84e-29	4.32e-28	yes	up	8.6075	138.12	8.2	9.44	9.02	7.77	106.45	178.37	105.45	162.21	leucine-rich repeat transmembrane neuronal protein 1-like
gene-LOC110376107	4.04566	2.01638	0.00231626	0.00504904	yes	up	0.085	1.31	0.05	0.1	0.16	0.03	0.78	1.07	1.44	1.95	uncharacterized LOC110376107
gene-LOC110378248	4.04175	2.01498	6.77e-13	3.71e-12	yes	up	0.6975	11.2925	0.6	0.7	0.51	0.98	6.52	13.38	10.82	14.45	brain tumor protein, transcript variant X1
gene-LOC110379331	4.03968	2.01424	4.15e-17	2.87e-16	yes	up	0.86	13.7025	0.75	0.77	1.13	0.79	11.19	15.88	15.01	12.73	zinc finger protein Elbow
gene-LOC110380878	4.03681	2.01322	7.31e-08	2.76e-07	yes	up	11.4975	113.427	9.18	22.77	0.12	13.92	52.34	215.39	29.73	156.25	protein deltex
gene-LOC110377354	4.02794	2.01004	1.93e-08	7.66e-08	yes	up	0.3875	5.8525	0.43	0.49	0.34	0.29	6.29	7.48	5.57	4.07	zinc finger protein 626-like
gene-LOC110373739	4.02785	2.01001	1.94e-06	6.42e-06	yes	up	0.63	9.7825	0.94	0.51	0.71	0.36	12.45	10.76	7.46	8.46	uncharacterized LOC110373739
gene-LOC110373084	4.01573	2.00566	1.84e-33	2.34e-32	yes	up	5.3175	84.525	5.13	5.83	5.05	5.26	62.9	82.25	87.18	105.77	uncharacterized LOC110373084
gene-LOC110373541	4.01439	2.00518	0.00397089	0.00830503	yes	up	0.12	1.885	0.2	0.12	0.16	0	1.75	1.83	1.26	2.7	uncharacterized LOC110373541
gene-LOC110371918	4.01219	2.00439	0.0200065	0.0363893	yes	up	0.07	1.095	0.01	0	0.14	0.13	1.63	0.73	1.43	0.59	protein phosphatase PHLPP-like protein, transcript variant X1
gene-LOC110372473	4.00977	2.00352	2.42e-08	9.52e-08	yes	up	0.1625	2.5475	0.17	0.19	0.1	0.19	2.01	2.4	3.08	2.7	delta(14)-sterol reductase
gene-LOC110381276	4.00875	2.00315	0.00204655	0.00450462	yes	up	0.08	1.2175	0.05	0.04	0.19	0.04	1.55	0.96	1.29	1.07	glutamate receptor ionotropic, kainate 2-like
gene-LOC110384055	4.00843	2.00304	1.27e-31	1.52e-30	yes	up	16.615	127.675	22.72	22.22	9.23	12.29	174.93	138.67	90.13	106.97	cAMP-specific 3',5'-cyclic phosphodiesterase-like, transcript variant X1
gene-LOC110377950	4.00806	2.0029	5.71e-08	2.18e-07	yes	up	0.4725	7.2475	0.32	0.39	0.69	0.49	8.37	5.52	9.16	5.94	silk gland factor 3
gene-LOC110380679	4.0062	2.00223	5.99e-05	0.000164964	yes	up	0.145	3.04	0.16	0.16	0.09	0.17	2.6	1.62	3.46	4.48	uncharacterized LOC110380679
gene-LOC110382878	3.9987	1.99953	3.85e-19	2.9e-18	yes	up	1.3225	21.3875	1.19	1.23	1.77	1.1	17.11	28.33	18.8	21.31	mitogen-activated protein kinase kinase kinase 10-like
gene-LOC110374003	3.98722	1.99538	1.62e-41	2.61e-40	yes	up	3.9725	63.135	4.32	3.86	3.48	4.23	55.19	66.34	68.42	62.59	TBC1 domain family member 24, transcript variant X8
gene-LOC110371637	3.9859	1.99491	0.0188322	0.0344814	yes	up	0.0375	2.7225	0.01	0.03	0.07	0.04	5.83	4.13	0.55	0.38	pyrokinin-1 receptor-like, transcript variant X1
gene-LOC110377019	3.97551	1.99114	7.26e-15	4.48e-14	yes	up	2.7525	41.3675	2.52	3.16	2.51	2.82	47.14	36.77	40.32	41.24	uncharacterized LOC110377019
gene-LOC110377946	3.97275	1.99014	0.00562464	0.0114402	yes	up	0.195	2.665	0.22	0.08	0.23	0.25	3.92	2.36	1.99	2.39	THAP domain-containing protein 1-like, transcript variant X2
gene-LOC110371740	3.9723	1.98998	0.0155216	0.028886	yes	up	0.015	0.2225	0.01	0.04	0.01	0	0.16	0.22	0.26	0.25	uncharacterized LOC110371740
gene-LOC110380721	3.96898	1.98877	0.00810304	0.0159968	yes	up	0.545	4.0125	0.02	0.06	2.07	0.03	2.71	4.09	2.49	6.76	lachesin-like
gene-LOC110377777	3.96796	1.9884	1.11e-10	5.29e-10	yes	up	1.57	25.22	1.95	1.16	1.99	1.18	13.83	34.8	20.22	32.03	insulin-like receptor
gene-LOC110372109	3.96617	1.98775	0.0100943	0.019556	yes	up	0.885	13.67	0.69	1.08	1.21	0.56	6.16	3.81	3.96	40.75	uncharacterized LOC110372109
gene-LOC110384536	3.96352	1.98678	0.000104408	0.00027939	yes	up	6.825	68.0575	3.2	9.81	9.23	5.06	35.92	118.62	61.38	56.31	semaphorin-2A, transcript variant X1
gene-LOC110379540	3.95735	1.98454	0.000272848	0.000686218	yes	up	0.3025	4.5525	0.41	0.37	0.31	0.12	1.86	5.77	5.99	4.59	spastin-like
gene-LOC110371156	3.95651	1.98423	0.0265229	0.0471034	yes	up	0.1725	3.1025	0.08	0.08	0.47	0.06	0.94	4.53	3.41	3.53	acyl-CoA Delta(11) desaturase-like
gene-LOC110378827	3.95619	1.98411	6.13e-21	5.05e-20	yes	up	1.8375	27.18	2.17	1.8	2.01	1.37	28.25	28.51	25.78	26.18	protein bric-a-brac 1-like, transcript variant X1
gene-LOC110375017	3.95595	1.98402	1.82e-08	7.23e-08	yes	up	0.305	4.7825	0.18	0.28	0.3	0.46	2.87	6.6	4.9	4.76	ATP-binding cassette sub-family G member 8, transcript variant X2
gene-LOC110380053	3.95483	1.98362	1.43e-10	6.77e-10	yes	up	1.845	28.2375	1.75	2.17	2.58	0.88	26.88	27.54	22.75	35.78	uncharacterized LOC110380053
gene-LOC110378060	3.95414	1.98336	4.29e-21	3.55e-20	yes	up	2.57	37.405	2.41	2.3	3.13	2.44	36.07	44.67	34.92	33.96	uncharacterized LOC110378060, transcript variant X2
gene-LOC110373882	3.94983	1.98179	0.000721974	0.00171095	yes	up	1.4075	3.475	0.69	1.67	0.19	3.08	2.4	6.3	1.67	3.53	nuclear pore complex protein Nup153-like, transcript variant X1
gene-LOC110383773	3.94883	1.98143	2.21e-17	1.55e-16	yes	up	1.4625	22.825	1.47	1.65	1.48	1.25	15.19	27.52	18.53	30.06	facilitated trehalose transporter Tret1-like
gene-LOC110374373	3.94836	1.98126	2.51e-07	9.07e-07	yes	up	11.5125	46.89	5.62	23.63	13.91	2.89	31.29	27.13	85.9	43.24	gonadotropin-releasing hormone receptor, transcript variant X2
gene-LOC110372687	3.94677	1.98067	3.33e-23	3.02e-22	yes	up	1.07	16.7	1.01	1.34	1.06	0.87	12.78	20.52	16.16	17.34	DNA polymerase eta
gene-LOC110370014	3.94456	1.97986	1.3e-09	5.72e-09	yes	up	5.46	82.93	3.58	4.93	5.77	7.56	99.24	98.58	74.2	59.7	uncharacterized LOC110370014, transcript variant X1
gene-LOC110381493	3.94439	1.9798	2.84e-34	3.73e-33	yes	up	7.625	116.537	7.21	8.12	8.82	6.35	112.74	115.8	117.2	120.41	beclin-1-like protein
gene-LOC110371225	3.94251	1.97911	5.26e-38	7.77e-37	yes	up	3.6175	56.3475	3.65	4.06	3.47	3.29	38.89	63.76	61.22	61.52	tumor susceptibility gene 101 protein
gene-LOC110383462	3.93972	1.97809	0.00376018	0.00789962	yes	up	0.065	1.0625	0.06	0.06	0.12	0.02	0.74	0.68	1.6	1.23	uncharacterized LOC110383462
gene-LOC110373736	3.93874	1.97773	2.41e-22	2.1e-21	yes	up	5.8675	83.1225	7.65	6.88	4.23	4.71	47.75	86.95	92.89	104.9	rho guanine nucleotide exchange factor 17
gene-LOC110376336	3.93489	1.97632	9.75e-07	3.33e-06	yes	up	0.3675	5.83	0.44	0.29	0.51	0.23	3.46	9.15	4.62	6.09	uncharacterized LOC110376336
gene-LOC110373537	3.92813	1.97384	5.67e-06	1.78e-05	yes	up	5.625	90.1525	9.14	4.02	5.1	4.24	30.73	117.16	64.17	148.55	uncharacterized LOC110373537, transcript variant X1
gene-LOC110372738	3.92694	1.97341	0.000322835	0.000803782	yes	up	0.1175	1.8275	0.18	0.05	0.1	0.14	1.12	1.92	2.22	2.05	uncharacterized LOC110372738
gene-LOC110382787	3.9196	1.97071	7.46e-06	2.32e-05	yes	up	1.22	18.2525	0.88	0.81	1.17	2.02	24.34	17.57	15.34	15.76	uncharacterized LOC110382787
gene-LOC110374068	3.91425	1.96874	0.000330684	0.000821545	yes	up	0.355	3.06	0.31	0.34	0.12	0.65	4.33	3.08	0.97	3.86	uncharacterized LOC110374068
gene-LOC110374233	3.91226	1.968	2.27e-17	1.58e-16	yes	up	0.655	9.6925	0.66	0.54	0.77	0.65	8.55	11.34	7.7	11.18	uncharacterized oxidoreductase YtbE-like, transcript variant X1
gene-LOC110378499	3.9042	1.96503	3e-07	1.08e-06	yes	up	0.87	19.9325	0.9	0.85	1.13	0.6	9.69	24.47	11.09	34.48	WASH complex subunit 2
gene-LOC110380365	3.90329	1.96469	3.05e-05	8.72e-05	yes	up	0.1975	3.075	0.14	0.22	0.17	0.26	2.23	1.98	3.55	4.54	transmembrane protein 164, transcript variant X1
gene-LOC110379758	3.90074	1.96375	3.46e-10	1.59e-09	yes	up	0.555	8.385	0.45	0.67	0.53	0.57	9.29	10.25	5.38	8.62	23 kDa integral membrane protein-like
gene-LOC110382110	3.8985	1.96292	8.93e-06	2.75e-05	yes	up	0.5975	9.805	0.84	0.29	0.76	0.5	3.58	15.34	9.55	10.75	uncharacterized LOC110382110
gene-LOC110373387	3.89718	1.96243	1.58e-24	1.51e-23	yes	up	2.315	36.21	2.25	2.56	2.09	2.36	29.05	51.32	34.53	29.94	serine/arginine repetitive matrix protein 2
gene-LOC110379374	3.89191	1.96048	7.44e-11	3.58e-10	yes	up	3.18	49.2175	1.72	4.48	3.9	2.62	30.68	61.86	44.28	60.05	uncharacterized LOC110379374, transcript variant X1
gene-LOC110383069	3.88934	1.95953	2.18e-16	1.46e-15	yes	up	3.2875	51.33	3.48	3.47	3.39	2.81	28.34	69.65	55.41	51.92	heparan-alpha-glucosaminide N-acetyltransferase-like
gene-LOC110380186	3.88611	1.95833	4.93e-08	1.89e-07	yes	up	4.175	64.3125	5.8	3.55	1.73	5.62	67.57	46.8	79.1	63.78	uncharacterized LOC110380186
gene-LOC110384572	3.88291	1.95714	0.000638193	0.00152556	yes	up	0.29	3.5775	0.65	0.08	0.2	0.23	2.11	2.97	4.83	4.4	G-protein coupled receptor moody-like, transcript variant X1
gene-LOC110371362	3.87718	1.95501	8.43e-12	4.29e-11	yes	up	20.265	296.053	15.95	27.95	13.37	23.79	313.03	211.58	339.81	319.79	putative inorganic phosphate cotransporter
gene-LOC110375543	3.87365	1.95369	3.09e-08	1.21e-07	yes	up	0.365	5.48	0.18	0.53	0.33	0.42	5.18	5.36	6.32	5.06	uncharacterized LOC110375543
gene-LOC110375078	3.87194	1.95306	0.00040998	0.00100511	yes	up	2.7025	40.4525	2.06	2.18	2.85	3.72	42.72	59.36	7.3	52.43	uncharacterized LOC110375078
gene-LOC110383362	3.86955	1.95216	2.41e-05	7e-05	yes	up	0.2125	3.2625	0.08	0.31	0.27	0.19	1.24	4.11	3.34	4.36	zinc finger and BTB domain-containing protein 17-like, transcript variant X1
gene-LOC110371801	3.86913	1.95201	1.54e-05	4.57e-05	yes	up	0.175	2.6725	0.04	0.23	0.27	0.16	1.98	3.64	2.32	2.75	protein ovo-like, transcript variant X1
gene-LOC110379748	3.86767	1.95146	4.84e-19	3.63e-18	yes	up	2.9925	45.3825	3.68	2.88	2.26	3.15	34.27	51.67	49.86	45.73	dual specificity tyrosine-phosphorylation-regulated kinase 2-like, transcript variant X1
gene-LOC110384399	3.86529	1.95058	8.07e-08	3.04e-07	yes	up	3.7475	27.7475	3.97	7.24	1.49	2.29	21.09	35.91	22.17	31.82	uncharacterized LOC110384399
gene-LOC110374469	3.85428	1.94646	6e-13	3.3e-12	yes	up	22.7625	332.168	28.76	21.45	24.77	16.07	424.48	278.73	312.87	312.59	proline-rich protein 36-like
gene-LOC110376742	3.85212	1.94565	1.82e-11	9.13e-11	yes	up	0.1775	3.5275	0.15	0.19	0.14	0.23	1.96	4.07	4.42	3.66	putative leucine-rich repeat-containing protein DDB_G0290503
gene-LOC110384005	3.85203	1.94562	6.29e-38	9.27e-37	yes	up	9.6525	164.205	10.79	10.35	9	8.47	145.09	188.31	137.13	186.29	uncharacterized LOC110384005, transcript variant X1
gene-LOC110373987	3.84869	1.94437	2.25e-06	7.4e-06	yes	up	0.505	7.5975	0.5	0.45	0.8	0.27	6.26	8.64	7.18	8.31	lysosomal thioesterase PPT2 homolog
gene-LOC110370672	3.84794	1.94409	1.18e-08	4.75e-08	yes	up	11.8425	167.825	5.95	16.58	17.76	7.08	171.35	171.97	184.69	143.29	aminoacylase-1-like
gene-LOC110375817	3.84478	1.9429	0.00129206	0.00293278	yes	up	0.08	1.22	0.09	0.07	0.07	0.09	0.74	0.64	0.58	2.92	brefeldin A-inhibited guanine nucleotide-exchange protein 3
gene-LOC110376828	3.8406	1.94133	1.56e-05	4.62e-05	yes	up	2.415	37	0.92	1.31	4.72	2.71	33.98	41.48	41.63	30.91	ecdysone 20-monooxygenase
gene-LOC110377194	3.84042	1.94126	0.000139034	0.000365905	yes	up	1.5	21.0575	0.66	3.21	0.59	1.54	30.49	21.52	17.79	14.43	regucalcin-like
gene-LOC110375654	3.83918	1.9408	4.69e-10	2.13e-09	yes	up	0.6725	10.1625	0.53	0.57	0.9	0.69	7.46	9.08	10.66	13.45	uncharacterized LOC110375654
gene-LOC110378009	3.82941	1.93712	0.0209403	0.0379731	yes	up	0.0375	0.6125	0.01	0.01	0	0.13	0.5	0.5	0.64	0.81	katanin p60 ATPase-containing subunit A1-like, transcript variant X1
gene-LOC110375785	3.82364	1.93494	9.89e-10	4.38e-09	yes	up	17.0875	248.58	17.3	15.45	18.89	16.71	272.12	198.32	374.64	149.24	probable isoaspartyl peptidase/L-asparaginase CG7860
gene-LOC110370620	3.82217	1.93439	0.0135517	0.0255303	yes	up	0.215	3.155	0.47	0.04	0.09	0.26	4.67	1.8	3.14	3.01	uncharacterized LOC110370620
gene-LOC110371733	3.81899	1.93319	1.49e-11	7.51e-11	yes	up	1.9075	28.465	2.26	1.28	2.45	1.64	26.71	26.93	35.58	24.64	uncharacterized LOC110371733
gene-LOC110377594	3.81839	1.93296	4.3e-26	4.36e-25	yes	up	2.6025	38.4525	2.81	2.65	2.32	2.63	35.76	40.03	39.84	38.18	uncharacterized LOC110377594
gene-LOC110383540	3.81604	1.93208	0.000177445	0.000459059	yes	up	8.2675	109.785	5.51	3.58	19	4.98	139.21	95.04	83.17	121.72	uncharacterized LOC110383540
gene-LOC110383554	3.81334	1.93106	7.69e-08	2.9e-07	yes	up	4.825	67.9	4.88	3.33	7.45	3.64	43.91	81.6	77.87	68.22	UPF0183 protein CG7083-like
gene-LOC110376927	3.81323	1.93101	1.14e-07	4.23e-07	yes	up	0.1475	2.2325	0.13	0.12	0.22	0.12	1.86	2.74	2.4	1.93	uncharacterized LOC110376927
gene-LOC110383155	3.80742	1.92881	1.29e-10	6.12e-10	yes	up	0.48	7.185	0.53	0.38	0.68	0.33	5.73	6.7	8.32	7.99	gastrula zinc finger protein XlCGF57.1-like
gene-LOC110378843	3.80682	1.92859	0.0258724	0.0460517	yes	up	0.06	0.8875	0.07	0.07	0.03	0.07	0.6	1.06	1.47	0.42	uncharacterized LOC110378843
gene-LOC110376662	3.80651	1.92847	1.63e-11	8.17e-11	yes	up	5.3875	80.07	3.08	4.74	7.09	6.64	72.55	77.79	73.53	96.41	uncharacterized LOC110376662
gene-LOC110372776	3.80336	1.92728	1.03e-18	7.64e-18	yes	up	3.16	13.97	2.77	3.75	1.77	4.35	11.85	17.06	16.04	10.93	matrix metalloproteinase-14-like, transcript variant X1
gene-LOC110372463	3.79673	1.92476	5.36e-14	3.17e-13	yes	up	0.8925	11.44	0.73	0.9	0.91	1.03	9.72	11.03	15.09	9.92	tyrosine-protein kinase PR2, transcript variant X1
gene-LOC110375504	3.7947	1.92399	0.000729326	0.00172675	yes	up	2.87	35.97	6.28	2.1	2.87	0.23	9.22	74.36	33.56	26.74	lysophosphatidylcholine acyltransferase
gene-LOC110379506	3.79202	1.92297	0.0019319	0.00426637	yes	up	0.495	7.41	0.35	0.98	0.07	0.58	3.4	14.87	4.78	6.59	uncharacterized LOC110379506, transcript variant X1
gene-LOC110371384	3.78994	1.92217	4.84e-25	4.73e-24	yes	up	13.18	192.35	13.53	15.18	12.61	11.4	216.26	186.37	173.94	192.83	uncharacterized LOC110371384, transcript variant X1
gene-LOC110370639	3.78589	1.92063	0.0013302	0.00301232	yes	up	0.3175	4.6825	0.21	0.46	0.14	0.46	2.02	6.32	5.64	4.75	glutenin, high molecular weight subunit PW212-like
gene-LOC110370305	3.78226	1.91925	0.000141536	0.000371948	yes	up	2.1925	31.88	0.65	1.16	4.55	2.41	33.88	31.72	33.7	28.22	protein takeout-like
gene-LOC110369616	3.78127	1.91887	9.65e-05	0.000259736	yes	up	0.57	8.8	0.75	0.46	0.91	0.16	3.71	14.4	7.32	9.77	CTD small phosphatase-like protein 2-A, transcript variant X1
gene-LOC110372777	3.77776	1.91753	3.82e-28	4.13e-27	yes	up	5.1175	74.29	5.3	5.91	4.75	4.51	56.43	68.2	87.29	85.24	sarcolemmal membrane-associated protein
gene-LOC110374736	3.76941	1.91434	1.35e-09	5.93e-09	yes	up	0.8	11.7075	0.92	0.65	1.07	0.56	13.39	10.39	10.13	12.92	protein hairy
gene-LOC110376156	3.7655	1.91284	4.43e-05	0.000124003	yes	up	0.5775	8.2	0.63	0.65	0.54	0.49	10	8.57	6.12	8.11	uncharacterized LOC110376156
gene-LOC110383124	3.7647	1.91254	2.31e-08	9.12e-08	yes	up	1.1025	16.0525	0.75	1.2	1.47	0.99	17.77	21.59	15.15	9.7	serine protease inhibitor 77Ba-like
gene-LOC110380841	3.76235	1.91163	0.00040372	0.000991113	yes	up	0.5325	18.45	0.27	1.09	0.39	0.38	33.18	5.59	18.42	16.61	cytochrome P450 4V2-like
gene-LOC110380963	3.75451	1.90862	3.22e-06	1.04e-05	yes	up	0.42	6.1125	0.58	0.35	0.33	0.42	8.01	8.25	3.53	4.66	uncharacterized LOC110380963
gene-LOC110384032	3.75386	1.90837	3.23e-15	2.04e-14	yes	up	0.295	4.39	0.23	0.3	0.26	0.39	3.69	5.7	4.63	3.54	sushi, von Willebrand factor type A, EGF and pentraxin domain-containing protein 1, transcript variant X1
gene-LOC110373683	3.7536	1.90828	2.69e-21	2.24e-20	yes	up	0.6325	9.275	0.62	0.66	0.64	0.61	8.28	8.34	10.04	10.44	myc proto-oncogene protein, transcript variant X1
gene-LOC110370133	3.74762	1.90597	0.00720919	0.0143854	yes	up	0.3	4.26	0.23	0.77	0.05	0.15	1.85	4.01	7.42	3.76	uncharacterized LOC110370133
gene-LOC110383397	3.74554	1.90517	0.000330225	0.000820566	yes	up	0.16	2.435	0.24	0.09	0.21	0.1	1.38	3.09	2.28	2.99	oocyte zinc finger protein XlCOF8.4-like
gene-LOC110371219	3.74501	1.90497	3.78e-20	3e-19	yes	up	9.32	82.7675	5.8	13.5	7.67	10.31	50.22	82.27	105.61	92.97	high affinity cAMP-specific and IBMX-insensitive 3',5'-cyclic phosphodiesterase 8, transcript variant X1
gene-LOC110383720	3.74304	1.90421	1.03e-05	3.14e-05	yes	up	0.8725	10.835	1.17	1.25	0.47	0.6	5.85	15.17	18.03	4.29	UNC93-like protein, transcript variant X2
gene-LOC110381450	3.74264	1.90406	1.73e-20	1.4e-19	yes	up	12	169.995	10.66	13.45	11.63	12.26	198.45	169	173.56	138.97	uncharacterized LOC110381450, transcript variant X1
gene-LOC110373686	3.73574	1.9014	9.65e-06	2.95e-05	yes	up	1.26	38.78	0.6	0.44	3.45	0.55	16.56	47.15	42.09	49.32	tRNA dimethylallyltransferase, mitochondrial
gene-LOC110372751	3.73343	1.9005	8.68e-06	2.67e-05	yes	up	1.215	17.7125	0.37	1.24	1.94	1.31	16.79	16.95	12.37	24.74	matrix metalloproteinase-25-like
gene-LOC110372575	3.73284	1.90028	2.42e-05	7.02e-05	yes	up	2.6375	15.8425	2.93	3.99	1.5	2.13	9.65	11.35	25.81	16.56	adenosine receptor A2b
gene-LOC110369774	3.73273	1.90023	1.49e-23	1.37e-22	yes	up	1.6	22.09	1.05	2.02	2.05	1.28	19.78	24.01	21.27	23.3	mediator of RNA polymerase II transcription subunit 13
gene-LOC110373636	3.73073	1.89946	2.43e-19	1.85e-18	yes	up	3.9125	56.8875	3.58	5.73	3.68	2.66	43.01	68.06	53.95	62.53	transmembrane protein 134, transcript variant X1
gene-LOC110384001	3.7292	1.89887	0.00430195	0.00894565	yes	up	1.2175	16.76	0.16	0.66	3.2	0.85	21.16	13.52	11.55	20.81	uncharacterized LOC110384001
gene-LOC110381087	3.72579	1.89755	2.03e-09	8.79e-09	yes	up	8.83	103.44	9.56	11.67	7.4	6.69	74.14	149.77	81.51	108.34	small conductance calcium-activated potassium channel protein, transcript variant X3
gene-LOC110375987	3.72276	1.89637	7.35e-17	5.01e-16	yes	up	10.465	148.822	7.87	10.18	11.57	12.24	154.87	132.42	139.39	168.61	frizzled-2-like
gene-LOC110370477	3.72276	1.89637	3.96e-24	3.74e-23	yes	up	42.215	620.857	43	44.6	48.88	32.38	413.32	734.1	622	714.01	proton-coupled folate transporter-like
gene-LOC110381034	3.71619	1.89382	9.8e-05	0.00026346	yes	up	0.1325	1.925	0.08	0.18	0.21	0.06	0.88	1.97	1.91	2.94	zinc finger protein 1, transcript variant X1
gene-LOC110378506	3.71495	1.89334	0.00107909	0.00247513	yes	up	0.955	30.68	2.32	0.31	0.65	0.54	6.14	33.87	54.89	27.82	uncharacterized LOC110378506, transcript variant X1
gene-LOC110381284	3.71223	1.89229	1.31e-07	4.85e-07	yes	up	0.28	4.04	0.23	0.42	0.25	0.22	3.95	3.91	3.67	4.63	sprT-like domain-containing protein Spartan
gene-LOC110374260	3.71136	1.89195	7.36e-14	4.31e-13	yes	up	1.815	27.1725	1.43	2	2.21	1.62	16.1	35.66	26.49	30.44	lipopolysaccharide-induced tumor necrosis factor-alpha factor homolog, transcript variant X2
gene-LOC110383344	3.70963	1.89128	0.00113304	0.00259277	yes	up	0.185	2.09	0.17	0.31	0.13	0.13	2.43	1.6	2.09	2.24	uncharacterized LOC110383344
gene-LOC110375545	3.70867	1.8909	6.2e-07	2.16e-06	yes	up	11.4275	166.442	9.96	7.78	22	5.97	141.11	152.63	186.72	185.31	beta-1,3-glucan-binding protein-like
gene-LOC110382366	3.70739	1.89041	0.00186762	0.00413381	yes	up	8.4025	123.22	6.02	11.24	7.16	9.19	54.02	132.63	177.32	128.91	Kv channel-interacting protein 4-like
gene-LOC110373934	3.70719	1.89033	6.17e-18	4.4e-17	yes	up	2.6725	39.0875	2.86	3.02	2.73	2.08	24.26	42.22	49.67	40.2	uncharacterized LOC110373934
gene-LOC110375673	3.70573	1.88976	2.06e-05	6.02e-05	yes	up	4.685	30.6775	0.88	2.44	5.99	9.43	37.27	27.79	30.77	26.88	guanylate cyclase 32E
gene-LOC110378580	3.705	1.88947	1.91e-31	2.28e-30	yes	up	13.96	202.722	16.35	14.91	13.25	11.33	158.3	237.89	177.06	237.64	protein GDAP2 homolog, transcript variant X1
gene-LOC110376574	3.69497	1.88556	8.94e-12	4.55e-11	yes	up	0.4475	6.5525	0.58	0.39	0.55	0.27	4.51	7.06	6.73	7.91	uncharacterized LOC110376574
gene-LOC110369767	3.68445	1.88145	0.000187581	0.0004839	yes	up	0.5	6.905	0.33	0.67	0.71	0.29	7.31	5.27	3.54	11.5	T-box transcription factor TBX6-like
gene-LOC110375740	3.6827	1.88076	5.06e-11	2.47e-10	yes	up	0.515	7.38	0.36	0.52	0.51	0.67	7.71	8.86	7.26	5.69	uncharacterized LOC110375740
gene-LOC110372204	3.68269	1.88076	0.00034664	0.000858485	yes	up	0.5125	2.73	0.04	1.09	0.45	0.47	2.63	3.35	2.03	2.91	uncharacterized LOC110372204
gene-LOC110379892	3.67653	1.87834	0.00194574	0.00429373	yes	up	0.16	2.2825	0.22	0.03	0.12	0.27	2.74	2.93	1.71	1.75	spondin-2-like
gene-LOC110377523	3.67521	1.87783	1.69e-16	1.14e-15	yes	up	3.145	45.1975	2.54	2.97	3.65	3.42	45.53	40.19	42.46	52.61	deoxynucleoside kinase-like, transcript variant X1
gene-LOC110374873	3.67212	1.87661	4.66e-17	3.22e-16	yes	up	1.665	23.8275	1.83	2.2	1.15	1.48	22.64	28.56	24.01	20.1	GTP-binding protein 10 homolog
gene-LOC110382175	3.67145	1.87635	2.67e-06	8.69e-06	yes	up	0.1575	2.18	0.13	0.23	0.11	0.16	1.67	2.34	2.59	2.12	spastin-like, transcript variant X1
gene-LOC110379452	3.67035	1.87592	2.79e-09	1.2e-08	yes	up	0.4075	6.1275	0.59	0.37	0.35	0.32	4.94	5.96	6.18	7.43	ankyrin repeat domain-containing protein 29
gene-LOC110382330	3.66971	1.87567	0.0203154	0.0369246	yes	up	0.0275	0.4125	0.05	0.01	0.01	0.04	0.14	0.52	0.44	0.55	protogenin B-like
gene-LOC110371822	3.66425	1.87352	1.75e-05	5.18e-05	yes	up	0.165	2.365	0.11	0.14	0.25	0.16	2.26	2.23	2.76	2.21	LIM domain only protein 3, transcript variant X1
gene-LOC110373518	3.65977	1.87175	5.94e-13	3.27e-12	yes	up	3.4925	49.355	1.94	4.61	4.12	3.3	44.33	44.57	54.88	53.64	uncharacterized LOC110373518
gene-LOC110381498	3.65846	1.87124	3.02e-05	8.64e-05	yes	up	0.2875	4.0875	0.31	0.22	0.45	0.17	4.06	3.84	2.86	5.59	zinc finger protein 708-like
gene-LOC110379647	3.65803	1.87107	7.14e-24	6.68e-23	yes	up	21.66	306.572	22.29	21.75	25.11	17.49	275.91	324.9	361.64	263.84	multiple epidermal growth factor-like domains protein 10, transcript variant X1
gene-LOC110372482	3.6569	1.87062	0.000142518	0.000374373	yes	up	2.1475	28.9725	0.83	2.19	2.26	3.31	35.83	14.36	33.03	32.67	cubilin-like
gene-LOC110380713	3.65656	1.87049	1.79e-08	7.13e-08	yes	up	0.7125	10.495	0.51	0.4	0.93	1.01	8.55	10.21	13.47	9.75	obscurin-like
gene-LOC110375684	3.6546	1.86971	1.89e-23	1.74e-22	yes	up	16.5075	231.917	16.36	17.4	18.77	13.5	240.37	246.84	246.37	194.09	corepressor interacting with RBPJ 1
gene-LOC110372515	3.65361	1.86932	0.00194598	0.00429373	yes	up	0.0575	0.8225	0.04	0.03	0.09	0.07	0.85	0.75	0.98	0.71	uncharacterized LOC110372515
gene-LOC110376112	3.652	1.86869	0.00241113	0.00523869	yes	up	1.505	19.62	1.74	1.45	2.36	0.47	15.41	25.68	17.37	20.02	uncharacterized LOC110376112
gene-LOC110381224	3.65063	1.86815	1.92e-09	8.33e-09	yes	up	2.6825	41.745	3.32	2.81	1.68	2.92	50.43	34.52	49.04	32.99	protein shifted
gene-LOC110373155	3.64601	1.86632	3.02e-05	8.63e-05	yes	up	0.22	9.8475	0.14	0.2	0.27	0.27	6.29	12.82	12.34	7.94	cyclic nucleotide-gated cation channel beta-1-like
gene-LOC110371975	3.64461	1.86576	0.00707954	0.0141423	yes	up	0.05	0.7425	0	0.09	0.06	0.05	0.49	0.9	0.9	0.68	serine/threonine-protein kinase SBK1, transcript variant X1
gene-LOC110370444	3.63886	1.86349	9.71e-06	2.97e-05	yes	up	0.135	1.9525	0.09	0.16	0.18	0.11	1.17	1.57	1.92	3.15	serine/threonine-protein kinase STE20-like
gene-LOC110379551	3.63811	1.86319	3.85e-15	2.42e-14	yes	up	9.055	112.97	9.7	9.22	8.76	8.54	115.19	83.2	146.7	106.79	uncharacterized LOC110379551
gene-LOC110378669	3.63603	1.86236	0.0260728	0.0463497	yes	up	6.865	48.2575	8.07	12.31	0	7.08	10.48	22.6	75	84.95	mucin-3A
gene-LOC110375029	3.63513	1.86201	0.00471249	0.00973372	yes	up	0.4475	5.2375	0.26	0.22	0.43	0.88	6.63	5.48	4.46	4.38	uncharacterized LOC110375029
gene-LOC110370613	3.63507	1.86198	0.00091878	0.00213689	yes	up	1.155	5.1225	0.09	4.4	0.09	0.04	1.18	1.08	13.67	4.56	uncharacterized LOC110370613
gene-LOC110378423	3.63401	1.86156	0.0102126	0.01977	yes	up	0.255	3.575	0.6	0.27	0.06	0.09	3.64	0.75	2.76	7.15	rho GTPase-activating protein 19-like, transcript variant X1
gene-LOC110374107	3.62854	1.85939	2.77e-06	9e-06	yes	up	0.225	3.115	0.25	0.26	0.16	0.23	3.62	2.73	2.93	3.18	serine/threonine-protein kinase greatwall, transcript variant X1
gene-LOC110371285	3.62569	1.85826	0.000155536	0.000406542	yes	up	0.1825	2.635	0.22	0.16	0.28	0.07	2.18	2.93	2.22	3.21	actin cytoskeleton-regulatory complex protein PAN1-like
gene-LOC110373816	3.62424	1.85768	0.00805033	0.0159032	yes	up	0.1775	2.4625	0.21	0.21	0.14	0.15	1.9	1.78	2.5	3.67	uncharacterized LOC110373816
gene-LOC110384187	3.62405	1.8576	0.000653088	0.00155792	yes	up	0.245	3.41	0.31	0.14	0.39	0.14	4.43	3.03	3.2	2.98	tRNA-dihydrouridine(20a/20b) synthase [NAD(P)+]-like
gene-LOC110373369	3.61611	1.85444	8.24e-12	4.2e-11	yes	up	4.515	65.3125	3.96	3.84	6.22	4.04	38.05	76.82	85.13	61.25	autophagy-related protein 2 homolog A
gene-LOC110373961	3.61518	1.85407	0.00353611	0.00747609	yes	up	8.0925	26.2875	1.32	8	0.79	22.26	10.65	24.26	29.21	41.03	hemicentin-2-like
gene-LOC110370912	3.61192	1.85277	0.000992739	0.00229329	yes	up	2.14	23.3075	3.91	0.83	3.35	0.47	31.69	19.22	17.24	25.08	T-box transcription factor TBX1-like
gene-LOC110382008	3.61078	1.85231	6.66e-12	3.42e-11	yes	up	0.99	13.815	0.7	1.23	0.95	1.08	13.49	17.08	14.03	10.66	zinc finger protein 2-like
gene-LOC110370548	3.60527	1.85011	1.58e-19	1.22e-18	yes	up	25.9925	357.947	22.81	32	27.49	21.67	386.06	385.34	384.66	275.73	uncharacterized LOC110370548, transcript variant X3
gene-LOC110372605	3.60274	1.8491	1.44e-18	1.05e-17	yes	up	16.79	329.678	12.57	24.15	16.63	13.81	354.58	363.35	221.17	379.61	CAP-Gly domain-containing linker protein 1, transcript variant X4
gene-LOC110375711	3.59758	1.84703	2.24e-05	6.54e-05	yes	up	0.1775	2.5025	0.07	0.31	0.23	0.1	1.73	3.26	2.27	2.75	serine/threonine-protein kinase fused
gene-LOC110380985	3.58724	1.84288	0.00784976	0.0155434	yes	up	1.365	2.58	0.06	4.08	0.02	1.3	0.46	5.09	0.42	4.35	cardioacceleratory peptide receptor-like
gene-LOC110370550	3.5843	1.84169	0.00484887	0.00998605	yes	up	1.7925	18.2625	1.26	0.2	0.08	5.63	8.92	17.75	7.54	38.84	dynein intermediate chain 2, ciliary, transcript variant X1
gene-LOC110382764	3.57804	1.83917	4.11e-12	2.14e-11	yes	up	5.4075	74.45	4.93	5.38	5.64	5.68	38.56	79.11	82.31	97.82	SID1 transmembrane family member 1-like
gene-LOC110381453	3.5727	1.83701	0.00115443	0.0026379	yes	up	0.7525	10.045	1.07	0.7	1.09	0.15	10.62	6.83	11.74	10.99	uncharacterized LOC110381453
gene-LOC110371862	3.57253	1.83694	1.66e-08	6.62e-08	yes	up	0.2575	3.5275	0.29	0.35	0.13	0.26	2.89	4.28	4.27	2.67	glutamate receptor ionotropic, delta-1, transcript variant X1
gene-LOC110373798	3.56511	1.83394	0.00176557	0.00392303	yes	up	1.6575	8.9875	1.15	0.6	3.24	1.64	3.64	2.16	7.03	23.12	serine proteinase stubble
gene-LOC110371449	3.56437	1.83365	2.6e-13	1.47e-12	yes	up	3.9775	29.95	3.62	3.93	7.42	0.94	30.21	31.67	28.18	29.74	zinc finger protein 395
gene-LOC110373564	3.56413	1.83355	3.6e-12	1.88e-11	yes	up	17.06	234.28	14.1	17.97	20.95	15.22	227.47	180.14	331.7	197.81	xenotropic and polytropic retrovirus receptor 1
gene-LOC110379259	3.56255	1.83291	8.81e-10	3.92e-09	yes	up	1.115	16.39	1.02	0.86	1.34	1.24	7.13	20.18	19.55	18.7	WD repeat-containing protein 81
gene-LOC110380338	3.56095	1.83226	1.08e-08	4.39e-08	yes	up	0.67	9.485	0.39	0.87	0.81	0.61	5.68	13.14	9.65	9.47	uncharacterized LOC110380338
gene-LOC110380887	3.56073	1.83217	9.01e-25	8.71e-24	yes	up	12.315	176.262	13.03	12.72	13.29	10.22	119.33	189.41	193.66	202.65	ras-related protein M-Ras-like, transcript variant X1
gene-LOC110377900	3.55776	1.83097	6.89e-07	2.39e-06	yes	up	0.7425	10.3125	1.02	0.54	0.81	0.6	4.61	9.02	14.9	12.72	uncharacterized LOC110377900, transcript variant X1
gene-LOC110369804	3.55551	1.83006	0.0218445	0.0394995	yes	up	4.09	53.41	0	1.81	10.9	3.65	18.98	63.16	63.54	67.96	uncharacterized LOC110369804
gene-LOC110373878	3.55319	1.82912	7.34e-10	3.29e-09	yes	up	6.505	89.1575	7.23	5.55	6.64	6.6	103.97	117.08	50.06	85.52	uncharacterized LOC110373878, transcript variant X1
gene-LOC110381052	3.54649	1.82639	2.14e-27	2.26e-26	yes	up	8.9925	127.013	9.04	9.53	9.59	7.81	85.63	166.87	120.89	134.66	tyrosine-protein phosphatase non-receptor type 23, transcript variant X1
gene-LOC110373100	3.54268	1.82484	1.74e-31	2.08e-30	yes	up	17.98	240.06	17.96	21.4	17.47	15.09	249.64	237.63	221.51	251.46	uncharacterized LOC110373100
gene-LOC110382765	3.54253	1.82478	0.000137998	0.000363406	yes	up	0.175	2.55	0.11	0.12	0.22	0.25	0.96	4.06	2.31	2.87	GTPase-activating protein CdGAPr-like
gene-LOC110373779	3.54203	1.82458	0.0185277	0.033993	yes	up	0.0625	0.8425	0.03	0.03	0.09	0.1	0.6	0.77	0.98	1.02	lipoma HMGIC fusion partner-like 2 protein
gene-LOC110382154	3.54181	1.82449	0.00841419	0.0165521	yes	up	0.16	2.0925	0.04	0.4	0.12	0.08	2.71	1.49	2.03	2.14	structural maintenance of chromosomes protein 6-like, transcript variant X1
gene-LOC110370746	3.54165	1.82442	7.39e-48	1.4e-46	yes	up	577.985	7764.43	628.72	580.65	534.74	567.83	6832.96	8222.64	8294.91	7707.21	zinc finger CCHC domain-containing protein 24-like
gene-LOC110370567	3.54002	1.82376	2.49e-18	1.8e-17	yes	up	28.7425	134.373	25.92	54.28	14.65	20.12	88.73	200.65	136.07	112.04	potassium/sodium hyperpolarization-activated cyclic nucleotide-gated channel 2, transcript variant X1
gene-LOC110371639	3.53874	1.82323	0.00896223	0.0175538	yes	up	0.125	1.7725	0.23	0.11	0.1	0.06	0.45	2.85	2.37	1.42	acyl-CoA Delta(11) desaturase-like, transcript variant X1
gene-LOC110375781	3.53738	1.82268	5.78e-31	6.79e-30	yes	up	16.7025	234.368	16.11	16.41	18.1	16.19	162.45	261.38	249.85	263.79	ubiquitin conjugation factor E4 B
gene-LOC110382011	3.53101	1.82008	4.12e-09	1.74e-08	yes	up	3.115	43.2325	1.86	3.21	5.06	2.33	33.53	45.53	39.51	54.36	uncharacterized LOC110382011
gene-LOC110380599	3.52963	1.81952	1.75e-05	5.17e-05	yes	up	0.795	10.885	0.77	0.4	1.17	0.84	8.71	11.59	12.2	11.04	uncharacterized LOC110380599
gene-LOC110384021	3.52319	1.81688	2.52e-12	1.33e-11	yes	up	2.3225	31.8825	2.53	2.22	3.14	1.4	26.19	32.78	37.16	31.4	leucine-rich repeat-containing protein C10orf11-like, transcript variant X1
gene-LOC110374500	3.52235	1.81654	4.62e-20	3.64e-19	yes	up	10.6	146.025	12.59	10.6	9.98	9.23	91.84	171.77	140.84	179.65	syntaxin-7
gene-LOC110375620	3.52133	1.81612	0.00408483	0.00853195	yes	up	2.59	8.8125	1.12	2.8	1.72	4.72	15.58	0.87	3.57	15.23	optomotor-blind protein-like
gene-LOC110379513	3.51792	1.81472	4.85e-15	3.03e-14	yes	up	1.48	20.7725	1.78	1.31	1.21	1.62	12.25	28.04	18.61	24.19	activin receptor type-1, transcript variant X1
gene-LOC110370065	3.5176	1.81459	2.43e-05	7.05e-05	yes	up	0.5	6.7425	0.26	0.53	0.58	0.63	7.06	7.39	5.62	6.9	uncharacterized LOC110370065
gene-LOC110378887	3.51331	1.81283	1.17e-06	3.96e-06	yes	up	0.1525	2.1375	0.15	0.13	0.08	0.25	1.43	2.35	2.13	2.64	discoidin domain-containing receptor tyrosine kinase B-like, transcript variant X3
gene-LOC110382425	3.51237	1.81244	4.88e-07	1.72e-06	yes	up	0.6425	8.2325	0.67	0.81	0.54	0.55	3.53	9.69	9.23	10.48	RING finger protein 44-like
gene-LOC110379624	3.51056	1.8117	5.55e-10	2.51e-09	yes	up	5.7075	75.92	3.19	5.95	5.8	7.89	53.54	85.98	74.54	89.62
gene-LOC110375901	3.50931	1.81119	4.55e-16	2.99e-15	yes	up	0.53	7.6475	0.4	0.52	0.63	0.57	5.62	8.08	9.33	7.56	rho guanine nucleotide exchange factor 10-like protein
gene-LOC110370086	3.50864	1.81091	7.48e-20	5.85e-19	yes	up	7.6775	94.0275	6.73	8.64	7.31	8.03	77.71	75.92	98.47	124.01	3-phosphoinositide-dependent protein kinase 1, transcript variant X1
gene-LOC110382719	3.50672	1.81012	0.00522319	0.0106821	yes	up	0.06	0.78	0.06	0.1	0.06	0.02	0.63	0.67	0.81	1.01	uncharacterized LOC110382719
gene-LOC110372647	3.502	1.80818	3.29e-07	1.18e-06	yes	up	1.0325	21.8525	0.52	0.57	2.33	0.71	4.63	18.3	22.51	41.97	uncharacterized LOC110372647, transcript variant X1
gene-LOC110382583	3.50055	1.80758	0.000106661	0.000284978	yes	up	0.225	3.4625	0.28	0.14	0.31	0.17	2.04	5.29	2.63	3.89	zinc finger protein 25-like
gene-LOC110376825	3.49669	1.80599	0.0029083	0.00624124	yes	up	0.4825	6.5925	0.28	0.28	0.49	0.88	5.03	2.38	14.84	4.12	putative inorganic phosphate cotransporter, transcript variant X1
gene-LOC110373590	3.4965	1.80591	0.00020268	0.000520724	yes	up	2.3675	18.1325	3.87	2.73	0.89	1.98	11.48	19.84	24.89	16.32	ABC transporter G family member 23-like
gene-LOC110373906	3.49444	1.80506	1.04e-06	3.54e-06	yes	up	0.56	6.3975	0.56	0.49	0.63	0.56	2.63	9.56	5.67	7.73	uncharacterized LOC110373906
gene-LOC110378133	3.48809	1.80244	0.0152875	0.0284906	yes	up	0.0475	0.6675	0.04	0.07	0.06	0.02	0.34	0.72	0.8	0.81	cyclic nucleotide-gated cation channel subunit A-like, transcript variant X1
gene-LOC110370702	3.48684	1.80192	2.35e-12	1.24e-11	yes	up	1.1575	16.1275	1.09	0.91	1.6	1.03	11.11	17.16	15.21	21.03	transmembrane protein 145, transcript variant X1
gene-LOC110375520	3.48629	1.80169	1.97e-05	5.79e-05	yes	up	3.7525	52.065	3.57	3.84	4.47	3.13	15.14	73.02	45.81	74.29	calcium-transporting ATPase type 2C member 1-like
gene-LOC110382817	3.48524	1.80126	3.03e-06	9.8e-06	yes	up	0.2625	4.1875	0.12	0.31	0.36	0.26	2.04	7.04	3.71	3.96	proton-coupled amino acid transporter-like protein CG1139
gene-LOC110377474	3.48238	1.80007	3.65e-43	6.15e-42	yes	up	24.885	342.248	24.57	25.33	27.22	22.42	268.28	410.3	327.03	363.38	hepatocyte growth factor-regulated tyrosine kinase substrate-like
gene-LOC110372949	3.48113	1.79956	0.000621469	0.00148811	yes	up	0.105	1.4175	0.05	0.2	0.09	0.08	0.83	1.58	1.38	1.88	neurogenic protein big brain
gene-LOC110377653	3.48109	1.79954	0.00623094	0.0125815	yes	up	0.0875	1.27	0.06	0.02	0.13	0.14	0.64	1.47	1.01	1.96	GATA-binding factor A-like, transcript variant X1
gene-LOC110371437	3.48097	1.79949	1.35e-15	8.64e-15	yes	up	2.935	41.535	3.06	2.58	3.32	2.78	24.08	55.59	40.95	45.52	poly(A) polymerase type 3, transcript variant X4
gene-LOC110373035	3.47518	1.79709	2.55e-10	1.18e-09	yes	up	1.675	32.4325	1.37	1.22	2.6	1.51	20.29	21.12	33.71	54.61	arf-GAP with Rho-GAP domain, ANK repeat and PH domain-containing protein 2
gene-LOC110376342	3.47333	1.79632	3.63e-09	1.54e-08	yes	up	4.7	67.1975	4.83	4.69	5.72	3.56	79.39	53.31	82.36	53.73	deoxycytidylate deaminase, transcript variant X1
gene-LOC110371641	3.4723	1.79589	1.41e-12	7.59e-12	yes	up	1.4175	18.9825	1.64	1.41	1.45	1.17	19.72	16.7	22.92	16.59	uncharacterized LOC110371641
gene-LOC110371149	3.46875	1.79442	0.00486816	0.010016	yes	up	0.4925	6.1725	0.47	1.1	0.26	0.14	10.38	4.97	5.05	4.29	uncharacterized LOC110371149
gene-LOC110379029	3.46767	1.79397	7.56e-11	3.64e-10	yes	up	2.3975	32.155	2.31	2.4	2.7	2.18	28.73	28.59	46.65	24.65	uncharacterized LOC110379029
gene-LOC110381407	3.46476	1.79276	0.00312931	0.00666957	yes	up	0.1025	1.9325	0.12	0.15	0.11	0.03	2.01	2.29	1.9	1.53	uncharacterized LOC110381407, transcript variant X1
gene-LOC110373076	3.46455	1.79267	1.43e-35	1.98e-34	yes	up	7.12	95.3825	6.29	7.66	7.13	7.4	94.03	105.89	90.43	91.18	eukaryotic translation initiation factor 4E-binding protein Mextli, transcript variant X1
gene-LOC110370927	3.46366	1.7923	2.5e-06	8.16e-06	yes	up	0.8725	12.1	1.12	0.78	0.86	0.73	12.05	21.45	8.03	6.87	glucose dehydrogenase [FAD, quinone]-like, transcript variant X1
gene-LOC110376666	3.46162	1.79145	4.02e-12	2.09e-11	yes	up	2.5725	33.9325	2.86	2.96	1.62	2.85	33.25	32.29	34.49	35.7	kxDL motif-containing protein CG10681
gene-LOC110374241	3.46062	1.79103	5.16e-06	1.63e-05	yes	up	0.275	6.4275	0.08	0.68	0.19	0.15	4.54	7.65	9.6	3.92	ras-specific guanine nucleotide-releasing factor RalGPS2
gene-LOC110380743	3.46038	1.79093	8.23e-10	3.67e-09	yes	up	18.82	237.468	23.35	16.95	20.33	14.65	129.6	319.29	250.48	250.5	heparan-alpha-glucosaminide N-acetyltransferase-like
gene-LOC110374210	3.45619	1.78918	1.4e-07	5.17e-07	yes	up	1.6225	21.6075	1.06	1.72	1.58	2.13	17.2	27.61	26.27	15.35	inositol polyphosphate 1-phosphatase
gene-LOC110375627	3.45298	1.78784	3.81e-11	1.87e-10	yes	up	0.585	7.775	0.49	0.56	0.77	0.52	6.94	8.52	8.04	7.6	neo-calmodulin-like, transcript variant X1
gene-LOC110383682	3.44547	1.7847	8.57e-21	7.01e-20	yes	up	2.52	33.6875	2.08	3.4	2.37	2.23	27.14	36.33	39.38	31.9	protein chiffon, transcript variant X1
gene-LOC110382565	3.44496	1.78449	0.00540213	0.0110195	yes	up	0.1175	1.5475	0.2	0.1	0.1	0.07	2.04	1.22	1.67	1.26	zinc finger protein OZF-like, transcript variant X1
gene-LOC110375742	3.43405	1.77991	0.0102842	0.0198903	yes	up	0.2075	2.64	0.11	0.58	0.03	0.11	2.93	3.18	2.73	1.72	putative zinc finger protein 840
gene-LOC110378277	3.42673	1.77683	2.01e-20	1.62e-19	yes	up	2.14	31.1	2.03	2.37	2.27	1.89	18.69	40.92	28.81	35.98	RING finger protein unkempt
gene-LOC110380956	3.42177	1.77474	1.4e-12	7.52e-12	yes	up	54.6675	718.143	72.28	56.31	44.21	45.87	859.07	798.17	679.88	535.45	facilitated trehalose transporter Tret1-like
gene-LOC110371834	3.42028	1.77412	2.68e-07	9.67e-07	yes	up	108.752	1476.16	126.13	68.79	89.68	150.41	1070.11	2148.09	1806.17	880.26	uncharacterized LOC110371834
gene-LOC110381740	3.4198	1.77391	4.51e-10	2.05e-09	yes	up	0.8975	12.1925	0.66	1.06	1.25	0.62	7.12	14.08	13.07	14.5	girdin
gene-LOC110373260	3.4195	1.77379	1.72e-05	5.09e-05	yes	up	7.215	26.695	13.74	0.54	7.1	7.48	9.43	19.17	39.63	38.55	protein king tubby
gene-LOC110378181	3.41545	1.77208	1.33e-27	1.41e-26	yes	up	4.0175	52.175	4.15	4.37	3.75	3.8	36.03	66.19	46.88	59.6	F-box/WD repeat-containing protein 7, transcript variant X1
gene-LOC110381264	3.40027	1.76565	4.1e-18	2.95e-17	yes	up	2.6275	26.4875	3.6	2.47	2.68	1.76	25.28	25.56	27.5	27.61	protein FRA10AC1 homolog, transcript variant X1
gene-LOC110381160	3.39547	1.76361	2.15e-19	1.64e-18	yes	up	8.95	116.593	7.56	11.07	7.6	9.57	127.87	117.16	102.46	118.88	protein LTV1 homolog, transcript variant X1
gene-LOC110377108	3.39476	1.76331	3.09e-08	1.21e-07	yes	up	1.445	19.84	0.82	1.33	1.98	1.65	10.94	26.66	18.29	23.47	zinc finger CCCH domain-containing protein 13
gene-LOC110375732	3.39459	1.76324	5.87e-11	2.85e-10	yes	up	2.06	27.6625	2.12	2.03	2.45	1.64	16.08	42.38	21.54	30.65	zinc finger protein 43-like, transcript variant X2
gene-LOC110375324	3.39454	1.76322	4.31e-11	2.11e-10	yes	up	2.545	22.0425	1.19	6.14	1.55	1.3	19.19	17.82	20.95	30.21	polycomb protein EED-like
gene-LOC110382892	3.39126	1.76182	0.000932331	0.00216602	yes	up	0.2425	3.2975	0.04	0.21	0.47	0.25	2.28	3.49	4.33	3.09	cell death abnormality protein 1-like
gene-LOC110376661	3.39125	1.76182	2.04e-21	1.71e-20	yes	up	16.285	213.782	19.44	15.95	16.97	12.78	201.91	218.29	185.84	249.09	ubiquitin-conjugating enzyme E2 C
gene-LOC110376213	3.38807	1.76046	0.00413247	0.00862443	yes	up	0.09	1.2025	0.09	0.07	0.02	0.18	1.06	1.47	1.03	1.25	augmin complex subunit dgt3
gene-LOC110384556	3.38805	1.76045	1.73e-05	5.11e-05	yes	up	1.1575	9.6575	0.66	0.81	1.76	1.4	3.94	13.32	7.02	14.35	galactosylgalactosylxylosylprotein 3-beta-glucuronosyltransferase I-like, transcript variant X1
gene-LOC110371144	3.37837	1.75633	0.00104985	0.00241463	yes	up	0.395	4.9975	0.43	0.52	0.18	0.45	6.62	3.94	5.99	3.44	myb/SANT-like DNA-binding domain-containing protein 3, transcript variant X1
gene-LOC110384188	3.37222	1.7537	0.00296456	0.0063481	yes	up	1.12	12.0625	1.34	0.52	0.71	1.91	11.26	7.3	11.02	18.67	probable tubulin polyglutamylase TTLL2, transcript variant X2
gene-LOC110373697	3.37084	1.75311	0.00206014	0.00453375	yes	up	0.2725	3.6125	0.19	0.29	0.51	0.1	2.46	3.18	3.09	5.72	uncharacterized LOC110373697
gene-LOC110373755	3.36733	1.75161	3.13e-05	8.95e-05	yes	up	5.05	69.5	3.97	3.3	3.88	9.05	24.84	95.81	67.49	89.86	uncharacterized LOC110373755, transcript variant X1
gene-LOC110369691	3.3666	1.75129	0.0121514	0.023151	yes	up	0.285	3.785	0.37	0.34	0.16	0.27	2.57	4.55	0.65	7.37	putative nuclease HARBI1
gene-LOC110375606	3.36599	1.75103	3.5e-13	1.96e-12	yes	up	2.0225	26.1925	1.79	2.55	2.16	1.59	27.46	23.52	25.49	28.3	rRNA methyltransferase 2, mitochondrial-like
gene-LOC110377178	3.36599	1.75103	3.5e-13	1.96e-12	yes	up	2.0225	26.1925	1.79	2.55	2.16	1.59	27.46	23.52	25.49	28.3	rRNA methyltransferase 2, mitochondrial-like
gene-LOC110376713	3.36545	1.7508	2.7e-06	8.79e-06	yes	up	0.6	8.055	0.47	0.75	0.56	0.62	7.48	10.01	8.29	6.44	GDP-D-glucose phosphorylase 1
gene-LOC110374274	3.36505	1.75063	1.66e-07	6.1e-07	yes	up	2.62	34.4175	1.6	1.9	4.04	2.94	35.53	35.55	39.57	27.02	venom carboxylesterase-6-like
gene-LOC110378401	3.36397	1.75016	1.83e-06	6.08e-06	yes	up	0.8925	12.1575	1.05	0.97	0.72	0.83	8.69	15.37	9.08	15.49	protein toll-like
gene-LOC110370045	3.36338	1.74991	4.61e-29	5.16e-28	yes	up	5.615	73.77	5.18	6.62	5.74	4.92	57.5	76.06	86.62	74.9	type 1 phosphatidylinositol 4,5-bisphosphate 4-phosphatase
gene-LOC110376291	3.35818	1.74768	2.88e-47	5.38e-46	yes	up	20.9325	273.15	20.67	21.92	22.68	18.46	239.91	289.74	280.45	282.5	ran-binding protein 9, transcript variant X1
gene-LOC110377443	3.35762	1.74744	1.06e-11	5.36e-11	yes	up	50.1275	641.087	52.42	53.8	50.77	43.52	735.24	484.81	841.01	503.29	organic cation transporter protein-like
gene-LOC110376896	3.35576	1.74664	1.99e-22	1.74e-21	yes	up	15.6225	202.91	16.37	16.11	15.91	14.1	208.05	178.77	231.74	193.08	NF-kappa-B inhibitor cactus-like
gene-LOC110376950	3.35265	1.7453	6.08e-10	2.74e-09	yes	up	1.7725	23.15	1.9	1.14	1.99	2.06	23.15	19.34	24.74	25.37	platelet-activating factor acetylhydrolase IB subunit beta homolog
gene-LOC110375683	3.34969	1.74403	2.75e-23	2.51e-22	yes	up	3.815	49.4075	4.1	4.42	3.49	3.25	50.58	47.52	45.14	54.39	T-cell immunomodulatory protein
gene-LOC110374095	3.34757	1.74312	1.32e-17	9.34e-17	yes	up	6.205	79.9025	7.52	6.95	6.07	4.28	81.88	80.6	74.37	82.76	survival of motor neuron-related-splicing factor 30
gene-LOC110375042	3.34714	1.74293	1.18e-09	5.18e-09	yes	up	0.53	6.6625	0.51	0.46	0.46	0.69	6.62	6.27	8.37	5.39	filamin-A
gene-LOC110370036	3.34311	1.74119	2.27e-09	9.79e-09	yes	up	9.38	124.715	13.4	10.86	5.93	7.33	72.61	179.22	111.55	135.48	cytochrome P450 6a2-like
gene-LOC110373231	3.34296	1.74113	2.25e-05	6.56e-05	yes	up	0.34	4.3275	0.28	0.47	0.31	0.3	5.12	3.49	4.5	4.2	uncharacterized LOC110373231
gene-LOC110378459	3.34281	1.74106	1.66e-09	7.24e-09	yes	up	3.8875	32.3425	3.06	4.96	3.54	3.99	17.57	45.22	25.53	41.05	phospholipase D3-like
gene-LOC110378777	3.34194	1.74069	4.82e-13	2.67e-12	yes	up	1.0825	16.245	0.79	1.45	1.1	0.99	11.43	20.89	13.89	18.77	uncharacterized LOC110378777, transcript variant X3
gene-LOC110375083	3.33911	1.73946	1.89e-15	1.2e-14	yes	up	9.2675	119.897	10.05	10.12	10.98	5.92	116.01	114.16	109.66	139.76	ras-related protein Rab-18A
gene-LOC110375734	3.33889	1.73937	1e-05	3.05e-05	yes	up	0.23	2.795	0.22	0.34	0.2	0.16	1.41	4.31	2.23	3.23	RING finger and SPRY domain-containing protein 1-like, transcript variant X1
gene-LOC110371191	3.33801	1.73899	0.00086095	0.00201388	yes	up	0.1675	2.895	0.28	0.07	0.23	0.09	0.61	2.47	5.02	3.48	uncharacterized LOC110371191
gene-LOC110382868	3.3349	1.73765	1.48e-24	1.42e-23	yes	up	16.025	226.792	12.82	19.03	17.71	14.54	243.25	250.07	215.42	198.43	WD repeat domain phosphoinositide-interacting protein 2-like
gene-LOC110380604	3.33275	1.73671	0.000214669	0.000550185	yes	up	0.3075	3.925	0.33	0.17	0.33	0.4	5.11	3.16	4.33	3.1	sodium/potassium-transporting ATPase subunit beta-2-like
gene-LOC110372206	3.32957	1.73533	5.03e-13	2.78e-12	yes	up	1.1725	17.145	1.13	1.3	1.22	1.04	8.79	24.87	14.82	20.1	zinc finger protein 605-like, transcript variant X2
gene-LOC110380608	3.32898	1.73508	2.05e-05	6.02e-05	yes	up	0.3525	4.5675	0.17	0.5	0.43	0.31	4.21	4.36	3.36	6.34	sodium/potassium-transporting ATPase subunit beta-2-like, transcript variant X1
gene-LOC110383272	3.3285	1.73487	4.02e-08	1.55e-07	yes	up	5.475	63.3725	7.59	4.93	7.42	1.96	34.42	85.42	59.25	74.4	probable multidrug resistance-associated protein lethal(2)03659
gene-LOC110376073	3.32768	1.73451	1.09e-12	5.89e-12	yes	up	12.1925	147.002	10.78	13.51	12.59	11.89	147.59	168.76	95.53	176.13	transmembrane emp24 domain-containing protein eca-like
gene-LOC110371387	3.3273	1.73435	1.56e-08	6.25e-08	yes	up	0.58	7.3575	0.41	0.84	0.47	0.6	8.26	6.81	7.68	6.68	uncharacterized LOC110371387
gene-LOC110374605	3.32407	1.73295	8.43e-05	0.000228193	yes	up	0.2175	7.2125	0.17	0.34	0.13	0.23	2.08	1.54	4	21.23	potassium voltage-gated channel protein Shaker, transcript variant X7
gene-LOC110373196	3.3179	1.73027	1.16e-13	6.71e-13	yes	up	6.66	104.7	7.16	6.28	6.34	6.86	123.93	132.46	87.35	75.06	SH2 domain-containing protein 4A-like, transcript variant X4
gene-LOC110372187	3.31579	1.72935	4.94e-07	1.74e-06	yes	up	0.47	6.0675	0.72	0.48	0.41	0.27	5.93	5.46	5.9	6.98	zinc finger protein 2-like
gene-LOC110372068	3.31476	1.72891	6.42e-13	3.52e-12	yes	up	1.195	15.195	1.3	1.64	1.01	0.83	15.28	15.1	17.5	12.9	uncharacterized LOC110372068
gene-LOC110375801	3.31315	1.7282	5.65e-06	1.78e-05	yes	up	3.6525	50.1125	1.56	2.9	6.18	3.97	45.04	57.53	40.58	57.3	uncharacterized LOC110375801
gene-LOC110374871	3.31088	1.72721	1.06e-26	1.1e-25	yes	up	4.4275	58.2275	4.01	4.39	4.81	4.5	43.28	61.08	60.84	67.71	BTB/POZ domain-containing protein 9, transcript variant X4
gene-LOC110381048	3.3105	1.72705	0.00016985	0.000440858	yes	up	1.24	15.4475	0.3	2.49	0.82	1.35	14.63	15.17	15.18	16.81	cytochrome P450 6k1-like
gene-LOC110375519	3.30902	1.72641	2.03e-07	7.39e-07	yes	up	2.635	34.49	2.98	3.13	2.6	1.83	11.18	50.59	29.47	46.72	calcium-transporting ATPase type 2C member 1-like
gene-LOC110377773	3.30298	1.72377	1.98e-09	8.57e-09	yes	up	0.8825	12.405	1.22	0.82	0.82	0.67	12.37	12.59	12.07	12.59	uncharacterized LOC110377773
gene-LOC110373197	3.30247	1.72355	1.06e-05	3.21e-05	yes	up	21.7475	263.062	9.48	21.45	32.88	23.18	368.65	181.34	240.2	262.06	uncharacterized LOC110373197
gene-LOC110380973	3.30198	1.72333	3.87e-06	1.24e-05	yes	up	0.5375	6.8275	0.51	0.47	0.45	0.72	7.19	7.45	6.11	6.56	protein anon-73B1
gene-LOC110374695	3.30127	1.72302	1.06e-14	6.47e-14	yes	up	3.905	49.31	4.06	4.76	3.49	3.31	25.8	67.13	47.73	56.58	arf-GAP with coiled-coil, ANK repeat and PH domain-containing protein 2-like
gene-LOC110376132	3.29386	1.71978	0.00131204	0.00297544	yes	up	0.205	2.665	0.42	0.17	0.11	0.12	2.43	2.16	2.18	3.89	synaptic vesicle glycoprotein 2C-like
gene-LOC110378705	3.293	1.7194	9.97e-07	3.4e-06	yes	up	17.145	77.26	13.71	46.88	6.2	1.79	37.37	54.05	54.26	163.36	uncharacterized LOC110378705, transcript variant X1
gene-LOC110370907	3.29202	1.71897	5.56e-06	1.75e-05	yes	up	0.5975	6.7125	0.33	0.68	0.94	0.44	7.56	6.65	7.61	5.03	zinc finger protein 235-like, transcript variant X1
gene-LOC110381076	3.28944	1.71784	5.35e-05	0.000148334	yes	up	2.165	21.1225	0.87	2.25	2.66	2.88	24.12	26.85	22.76	10.76	alpha-tocopherol transfer protein-like
gene-LOC110380142	3.28749	1.71699	3.27e-09	1.39e-08	yes	up	14.6325	183.377	11.82	14.52	22.66	9.53	198.09	155.44	177.52	202.46	high mobility group protein D-like
gene-LOC110384470	3.28748	1.71698	1.36e-17	9.58e-17	yes	up	3.1475	40.075	3.48	2.72	2.91	3.48	39.83	46.64	41.27	32.56	fasciclin-2, transcript variant X2
gene-LOC110379084	3.28708	1.71681	5.09e-30	5.82e-29	yes	up	7.885	104.517	7.71	8.78	7.22	7.83	88.72	117.84	98.06	113.45	phosphatidylinositol 3-kinase catalytic subunit type 3
gene-LOC110382186	3.28708	1.71681	1.13e-06	3.83e-06	yes	up	0.5525	7.26	0.31	0.56	0.7	0.64	3.77	6.74	7.86	10.67	beta-1,4-glucuronyltransferase 1-like
gene-LOC110381306	3.28523	1.716	7.64e-07	2.64e-06	yes	up	0.8275	10.405	0.6	0.99	1.07	0.65	11.36	10.7	8.91	10.65	WD repeat domain-containing protein 83
gene-LOC110381174	3.28433	1.7156	4.24e-19	3.19e-18	yes	up	9.6125	121.48	10.02	12.28	7.2	8.95	117.22	143.87	122.11	102.72	gastrula zinc finger protein XlCGF17.1-like
gene-LOC110371910	3.27352	1.71084	1.27e-26	1.31e-25	yes	up	9.3325	120.405	10.49	8.43	10.56	7.85	104.27	138.2	114.83	124.32	max dimerization protein 4-like, transcript variant X1
gene-LOC110372510	3.27079	1.70964	0.0019286	0.00425983	yes	up	0.3325	4.18	0.46	0.24	0.3	0.33	4.43	5.1	3.85	3.34	uncharacterized LOC110372510
gene-LOC110374133	3.26893	1.70882	5.56e-20	4.37e-19	yes	up	31.9775	405.178	32.48	37.82	31.77	25.84	421.36	441.99	426.75	330.61	calcium/calmodulin-dependent protein kinase type II-like
gene-LOC110378083	3.26737	1.70813	0.00288025	0.00618882	yes	up	0.2875	3.72	0.27	0.39	0.41	0.08	2.83	4.32	4.09	3.64	uncharacterized LOC110378083
gene-LOC110384141	3.26336	1.70636	7.46e-20	5.83e-19	yes	up	3.8175	48.3225	4.14	3.54	3.77	3.82	51.34	49.09	47.28	45.58	zinc finger protein 239-like, transcript variant X2
gene-LOC110380875	3.2632	1.70629	0.0149423	0.027909	yes	up	0.22	2.6525	0.33	0.13	0.24	0.18	5.4	1.7	2.15	1.36	calcitonin gene-related peptide type 1 receptor
gene-LOC110372256	3.26316	1.70627	5.19e-20	4.09e-19	yes	up	7.8925	101.155	9.12	7.52	8.59	6.34	77.14	98.78	105.63	123.07	ras-related protein Rab-39B
gene-LOC110379102	3.25838	1.70415	7.24e-07	2.51e-06	yes	up	1.765	22.31	1.31	1.75	2.57	1.43	20.34	13.51	22.81	32.58	serine protease easter-like
gene-LOC110382808	3.25684	1.70347	2.25e-11	1.12e-10	yes	up	10.24	113.295	8.9	7.31	13.12	11.63	127.05	78.65	116.12	131.36	probable nucleoporin Nup54, transcript variant X1
gene-LOC110381787	3.25585	1.70303	0.0180058	0.0330931	yes	up	0.195	2.3925	0.12	0.24	0.29	0.13	1.94	1.86	4.4	1.37	uncharacterized LOC110381787
gene-LOC110378961	3.25284	1.7017	3.54e-22	3.06e-21	yes	up	9.9675	127.47	10.25	10.61	10.77	8.24	129.71	144.11	129.55	106.51	zinc finger protein 37-like, transcript variant X1
gene-LOC110382635	3.25071	1.70076	0.000343542	0.000851647	yes	up	4.2175	52.64	1.89	3.67	8.86	2.45	62.32	42.7	33.43	72.11	ommochrome-binding protein-like
gene-LOC110384434	3.25055	1.70068	1.47e-06	4.94e-06	yes	up	0.48	5.955	0.45	0.68	0.39	0.4	6.9	5.62	4.51	6.79	gastrula zinc finger protein XlCGF57.1-like
gene-LOC110380078	3.24794	1.69953	4.68e-08	1.8e-07	yes	up	2.7775	34.5525	3.05	3.13	1.85	3.08	31.05	24.58	50.64	31.94	uncharacterized LOC110380078
gene-LOC110374966	3.24625	1.69878	9.73e-07	3.32e-06	yes	up	15.2825	92.33	30.61	10.83	14.02	5.67	66.72	130.77	58.66	113.17	dipeptidyl aminopeptidase-like protein 6, transcript variant X2
gene-LOC110371329	3.24537	1.69838	1.42e-12	7.62e-12	yes	up	0.26	3.355	0.25	0.32	0.27	0.2	2.45	3.94	3.67	3.36	uncharacterized LOC110371329
gene-LOC110372935	3.24456	1.69802	5.42e-06	1.71e-05	yes	up	1.205	15.2575	1.43	2.01	0.76	0.62	8.58	20.01	14.42	18.02	uncharacterized LOC110372935
gene-LOC110376240	3.24183	1.69681	0.00639098	0.0128705	yes	up	0.1525	1.9825	0.24	0.03	0.11	0.23	1.34	1.99	1.45	3.15	uncharacterized LOC110376240
gene-LOC110373927	3.23969	1.69586	1.07e-17	7.54e-17	yes	up	1.88	23.65	1.42	2.52	1.77	1.81	20.43	22.68	24.1	27.39	GAS2-like protein 3, transcript variant X2
gene-LOC110377331	3.23853	1.69534	1.4e-13	8.08e-13	yes	up	1.44	18.2925	1.3	2.06	1.24	1.16	13.55	25.18	19.27	15.17	gamma-tubulin complex component 2-like
gene-LOC110379158	3.23493	1.69373	1.11e-05	3.38e-05	yes	up	0.8875	7.77	1.91	0.62	0.93	0.09	13.87	12.39	4.15	0.67	voltage-dependent calcium channel type A subunit alpha-1, transcript variant X1
gene-LOC110383506	3.23375	1.69321	2.53e-08	9.93e-08	yes	up	2.9875	37.7275	3.29	3.16	3.53	1.97	20.34	42.51	41.02	47.04	E3 ubiquitin-protein ligase MARCH5-like
gene-LOC110371185	3.2301	1.69158	1.97e-06	6.52e-06	yes	up	0.5	7.3875	0.3	0.4	1.03	0.27	3.79	14.49	4.71	6.56	insulin gene enhancer protein ISL-1, transcript variant X1
gene-LOC110373852	3.22895	1.69106	9.91e-08	3.7e-07	yes	up	0.5875	7.465	0.55	0.51	0.74	0.55	3.4	11.3	7.16	8	polyhomeotic-proximal chromatin protein-like, transcript variant X1
gene-LOC110371604	3.22755	1.69044	0.000127278	0.00033693	yes	up	2.17	13.1575	4.18	0.64	0.87	2.99	5.36	5.54	10.18	31.55	cadherin-related tumor suppressor
gene-LOC110378707	3.22386	1.68879	0.00463158	0.00958068	yes	up	0.365	4.4275	0.62	0.41	0.06	0.37	6.01	4.4	2.95	4.35	DNA repair protein RAD51 homolog 4
gene-LOC110373639	3.22176	1.68785	2.5e-19	1.9e-18	yes	up	9.0175	112.35	9.32	10.7	9.98	6.07	103.14	110.89	111.12	124.25	vacuolar protein sorting-associated protein 37C
gene-LOC110375207	3.22043	1.68725	1.77e-10	8.29e-10	yes	up	0.4175	5.27	0.51	0.37	0.47	0.32	3.9	5.77	4.72	6.69	uncharacterized protein KIAA0930 homolog, transcript variant X1
gene-LOC110369878	3.21966	1.68691	0.00692227	0.0138654	yes	up	2.7725	15.4125	4.41	2.77	0.35	3.56	26.92	16.99	13.33	4.41	cell wall protein DAN4-like, transcript variant X2
gene-LOC110381420	3.21921	1.68671	1.25e-05	3.75e-05	yes	up	0.2625	3.2525	0.32	0.37	0.23	0.13	3.52	3.42	2.33	3.74	BRCA1-associated RING domain protein 1-like
gene-LOC110371358	3.21657	1.68553	4.49e-05	0.000125478	yes	up	0.2075	2.6675	0.28	0.26	0.08	0.21	1.53	4.02	1.97	3.15	fibroblast growth factor 22, transcript variant X1
gene-LOC110380717	3.21509	1.68486	0.000490538	0.00119336	yes	up	4.65	87.52	3.92	6.1	4.36	4.22	42.86	103.32	197.2	6.7	solute carrier organic anion transporter family member 4A1
gene-LOC110378720	3.21277	1.68382	5.93e-15	3.67e-14	yes	up	1.425	18.2575	1.09	1.83	1.34	1.44	12.4	22.14	17.39	21.1	E3 ubiquitin-protein ligase TRIM37-like
gene-LOC110373753	3.20956	1.68238	2.09e-16	1.4e-15	yes	up	0.5825	7.4125	0.53	0.63	0.64	0.53	5.21	9.17	6.39	8.88	rho GTPase-activating protein 1-like
gene-LOC110383122	3.20948	1.68234	0.00169079	0.00376748	yes	up	0.0775	1.01	0.06	0.05	0.1	0.1	0.64	1.91	0.85	0.64	uncharacterized LOC110383122
gene-LOC110372219	3.20486	1.68026	8.87e-08	3.33e-07	yes	up	1.33	16.8525	1.08	1.73	1.21	1.3	7.58	17.82	21	21.01	BMP and activin membrane-bound inhibitor homolog
gene-LOC110379022	3.20238	1.67914	8.97e-06	2.76e-05	yes	up	3.2025	40.1225	1.12	4.86	2.9	3.93	33.31	50.26	26.9	50.02	transient receptor potential channel pyrexia-like
gene-LOC110381825	3.2022	1.67906	1.51e-15	9.67e-15	yes	up	6.7825	84.5425	6.92	5.7	6.2	8.31	83.43	78.77	82.41	93.56	ribonucleoside-diphosphate reductase subunit M2
gene-LOC110381138	3.20017	1.67815	0.00937546	0.0182923	yes	up	3.28	4.6175	2.88	0.04	6.95	3.25	4.79	4.56	4.89	4.23	synaptogenesis protein syg-2-like
gene-LOC110374431	3.19191	1.67442	5.82e-13	3.21e-12	yes	up	25.41	309.315	27.62	26.3	27.34	20.38	342.22	323.21	353.6	218.23	serine/threonine-protein phosphatase 6 catalytic subunit
gene-LOC110374404	3.19114	1.67407	0.000737823	0.00174589	yes	up	0.3	3.83	0.21	0.25	0.28	0.46	2.58	6.82	2.97	2.95	arylsulfatase I-like
gene-LOC110376705	3.1911	1.67405	2.27e-06	7.44e-06	yes	up	0.485	6.2075	0.35	0.62	0.35	0.62	3.94	10.92	5.67	4.3	uncharacterized LOC110376705
gene-LOC110382903	3.18771	1.67252	0.00306049	0.00653281	yes	up	0.0725	0.8775	0.09	0.09	0.04	0.07	0.6	0.82	0.57	1.52	serine/arginine repetitive matrix protein 1
gene-LOC110376324	3.18465	1.67113	2.13e-22	1.86e-21	yes	up	2.845	35.245	3.04	2.85	2.95	2.54	30.48	38.66	35.32	36.52	uncharacterized LOC110376324
gene-LOC110374128	3.17788	1.66807	6.69e-17	4.58e-16	yes	up	1.935	24.565	2.16	2.29	1.45	1.84	17.43	27.56	25.26	28.01	ankyrin repeat and LEM domain-containing protein 2
gene-LOC110374359	3.17727	1.66779	1.24e-06	4.19e-06	yes	up	1.8375	22.325	1.73	1.88	1.25	2.49	22.01	14.6	29.74	22.95	G kinase-anchoring protein 1-like
gene-LOC110373799	3.17574	1.66709	3.14e-06	1.02e-05	yes	up	0.27	3.5075	0.24	0.25	0.34	0.25	1.24	4.96	3.38	4.45	PHD finger protein rhinoceros, transcript variant X1
gene-LOC110378934	3.17491	1.66672	1.82e-05	5.37e-05	yes	up	0.2825	3.48	0.2	0.45	0.23	0.25	2.79	4.33	3.64	3.16	protein-cysteine N-palmitoyltransferase Rasp
gene-LOC110377491	3.17344	1.66605	0.00303539	0.00648361	yes	up	0.8575	10.4025	1.23	0.54	0.33	1.33	17.67	12.01	4.06	7.87	mucin-2-like
gene-LOC110383185	3.17326	1.66597	0.00749504	0.0148993	yes	up	0.42	5.1275	0.79	0.29	0.19	0.41	3.28	8.58	4.11	4.54	zinc finger protein 57-like
gene-LOC110372465	3.17231	1.66553	1.13e-12	6.12e-12	yes	up	288.5	3511.55	274.51	238.48	340.13	300.88	4108.45	3064.97	3657.97	3214.83	cathepsin L
gene-LOC110373209	3.17117	1.66502	1.94e-09	8.44e-09	yes	up	2.2675	27.8975	2.59	2.47	2.57	1.44	21.85	34.81	32.41	22.52	uncharacterized LOC110373209
gene-LOC110372471	3.17115	1.66501	8.46e-08	3.18e-07	yes	up	2.48	30.6225	1.16	3.38	2.53	2.85	32.68	28.23	28.51	33.07	L-galactose dehydrogenase-like
gene-LOC110373898	3.16807	1.66361	3.16e-08	1.23e-07	yes	up	1.0175	13.1075	0.95	0.92	1.23	0.97	5.63	19.1	13.91	13.79	tyrosine-protein phosphatase 69D, transcript variant X1
gene-LOC110380089	3.16773	1.66345	0.00015421	0.000403326	yes	up	27.31	377.075	10.9	23.1	43.39	31.85	248.46	274.46	285.43	699.95	uncharacterized LOC110380089
gene-LOC110377227	3.16164	1.66067	4.11e-05	0.000115615	yes	up	0.295	3.6725	0.14	0.28	0.46	0.3	3.29	3.58	3.48	4.34	uncharacterized LOC110377227
gene-LOC110384516	3.16124	1.66049	2.42e-06	7.92e-06	yes	up	9.61	118.585	10.79	12.36	10.74	4.55	175.24	100.02	102.76	96.32	protein lin-52 homolog
gene-LOC110384540	3.15662	1.65838	6.6e-09	2.73e-08	yes	up	3.185	11.0125	0.49	11.11	0.25	0.89	21.59	6.28	6.37	9.81	interference hedgehog-like, transcript variant X1
gene-LOC110373653	3.15661	1.65837	1.81e-05	5.34e-05	yes	up	0.0975	1.2175	0.07	0.09	0.12	0.11	0.84	1.57	1.16	1.3	uncharacterized LOC110373653
gene-LOC110369982	3.15635	1.65826	7.31e-16	4.76e-15	yes	up	13.425	163.532	16.54	13.51	13.11	10.54	131.6	155.84	202.94	163.75	neuronal membrane glycoprotein M6-b
gene-LOC110379943	3.15575	1.65798	5.21e-09	2.18e-08	yes	up	0.9075	11.425	0.64	0.89	1.04	1.06	8.05	10.11	12.37	15.17	forkhead box protein P1
gene-LOC110380659	3.15486	1.65758	4.8e-24	4.52e-23	yes	up	2.03	24.8025	1.8	2.35	2.09	1.88	22.69	30.4	21.17	24.95	RNA-binding protein 5-A-like, transcript variant X3
gene-LOC110380090	3.15265	1.65656	1.22e-12	6.56e-12	yes	up	1.8675	23.845	1.84	2.34	2.03	1.26	22.01	20.94	26.21	26.22	uncharacterized LOC110380090
gene-LOC110373962	3.15152	1.65605	1.93e-09	8.37e-09	yes	up	8.0775	101.13	10.14	6.86	5.54	9.77	63.81	94.61	122.17	123.93	toll-like receptor 3
gene-LOC110370390	3.15092	1.65577	2.62e-13	1.48e-12	yes	up	0.7625	9.435	0.57	0.88	0.76	0.84	7.63	12.21	8.27	9.63	chromatin assembly factor 1 subunit A-like
gene-LOC110377249	3.14498	1.65305	8.96e-06	2.76e-05	yes	up	0.54	6.955	0.51	0.43	0.7	0.52	2.28	10.88	6.68	7.98	histone-lysine N-methyltransferase trithorax, transcript variant X1
gene-LOC110374710	3.1436	1.65242	1.75e-07	6.39e-07	yes	up	0.67	8.055	0.46	1.1	0.48	0.64	7.43	7.79	8.21	8.79	uncharacterized LOC110374710
gene-LOC110376055	3.14186	1.65162	0.000128816	0.000340787	yes	up	0.15	1.8425	0.09	0.22	0.12	0.17	1.09	2.37	1.52	2.39	protein Star, transcript variant X1
gene-LOC110381739	3.14093	1.65119	7.16e-07	2.48e-06	yes	up	0.53	11.4075	0.79	0.87	0.29	0.17	2.78	11.93	4.76	26.16	U1 small nuclear ribonucleoprotein A
gene-LOC110373988	3.13967	1.65061	2.56e-06	8.34e-06	yes	up	0.75	9.5275	0.63	0.68	0.96	0.73	3.58	11.45	9.89	13.19	zinc finger protein ush, transcript variant X1
gene-LOC110373263	3.13457	1.64827	4.74e-25	4.65e-24	yes	up	1.505	18.655	1.6	1.57	1.38	1.47	14.39	21.29	16.95	21.99	uncharacterized LOC110373263, transcript variant X1
gene-LOC110371182	3.13314	1.64761	9.41e-15	5.77e-14	yes	up	32.82	411.543	37.82	28.74	33.66	31.06	390	550.58	404.72	300.87	endoplasmic reticulum metallopeptidase 1-like, transcript variant X1
gene-LOC110378966	3.13192	1.64705	0.003714	0.00781299	yes	up	3.135	34.9575	2.96	4.64	4.3	0.64	53.65	46.4	20.04	19.74	ribonuclease H2 subunit C
gene-LOC110371187	3.1317	1.64694	3.68e-38	5.48e-37	yes	up	9.75	120.4	9.94	9.96	10.14	8.96	99.15	146.96	120.19	115.3	FAS-associated factor 1, transcript variant X1
gene-LOC110376636	3.12858	1.64551	6.69e-16	4.37e-15	yes	up	2.3425	29.4	1.84	2.09	2.81	2.63	24.89	32.48	28.9	31.33	DNA ligase 1, transcript variant X2
gene-LOC110382249	3.12638	1.64449	6.55e-26	6.58e-25	yes	up	16.645	203.265	15.08	16.47	18.66	16.37	200.75	235.6	182.98	193.73	paired amphipathic helix protein Sin3b, transcript variant X2
gene-LOC110384233	3.12634	1.64448	6.09e-17	4.17e-16	yes	up	3.0475	36.8725	2.54	4.1	3.04	2.51	24.49	42.35	40.35	40.3	OTU domain-containing protein 7B-like, transcript variant X2
gene-LOC110378975	3.1243	1.64353	2.27e-10	1.06e-09	yes	up	11.6175	138.35	14.16	12.9	10.75	8.66	142.85	152.63	166.64	91.28	uncharacterized LOC110378975
gene-LOC110373499	3.123	1.64293	2e-08	7.91e-08	yes	up	1.22	14.805	0.77	1.71	1.01	1.39	11.1	16.15	13.19	18.78	WD repeat-containing protein 37
gene-LOC110372094	3.12211	1.64252	9.79e-22	8.33e-21	yes	up	24.515	303.12	25.01	28.25	22.08	22.72	338.3	320.6	282.24	271.34	BAG domain-containing protein Samui-like, transcript variant X1
gene-LOC110373193	3.11375	1.63865	0.00147928	0.00332549	yes	up	0.585	7.2225	0.3	1.35	0.5	0.19	4.6	9.33	9.11	5.85	probable RNA-directed DNA polymerase from transposon BS
gene-LOC110381799	3.10955	1.63671	0.0125317	0.0237737	yes	up	0.255	3.2175	0.26	0.08	0.11	0.57	2.37	5.26	1.73	3.51	PCNA-associated factor-like
gene-LOC110374590	3.1088	1.63636	0.000173991	0.00045068	yes	up	0.0675	0.8525	0.05	0.06	0.07	0.09	0.58	1.19	0.84	0.8	Y+L amino acid transporter 2
gene-LOC110378101	3.10767	1.63584	1e-05	3.06e-05	yes	up	0.44	5.2225	0.4	0.44	0.54	0.38	6.78	4.68	4.93	4.5	uncharacterized LOC110378101
gene-LOC110376607	3.10458	1.6344	7.84e-09	3.22e-08	yes	up	1.535	17.38	1.17	1.96	1.61	1.4	9.64	23.44	14.88	21.56	partitioning defective protein 6, transcript variant X2
gene-LOC110375763	3.10377	1.63402	1.36e-06	4.56e-06	yes	up	0.32	3.855	0.36	0.41	0.23	0.28	3.14	3.3	4.38	4.6	zinc finger protein 28-like
gene-LOC110375210	3.10179	1.6331	0.0198659	0.0361492	yes	up	0.06	0.755	0.14	0.01	0.06	0.03	0.83	1.22	0.41	0.56	ankyrin repeat and BTB/POZ domain-containing protein BTBD11, transcript variant X1
gene-LOC110378880	3.10177	1.63309	1.21e-08	4.9e-08	yes	up	1.5675	19.395	1.4	1.78	2.02	1.07	10.48	25.89	17.58	23.63	syntaxin-6
gene-LOC110377301	3.09868	1.63165	1.61e-09	7.04e-09	yes	up	2.5425	24.35	4.35	1.9	1.52	2.4	15.81	25.45	26.3	29.84	DENN domain-containing protein 5B-like
gene-LOC110381587	3.0969	1.63082	2.78e-06	9.04e-06	yes	up	0.83	10.2725	0.69	0.99	0.83	0.81	13.02	8.47	10.91	8.69	SLIT-ROBO Rho GTPase-activating protein 2-like
gene-LOC110383188	3.09636	1.63057	5.98e-08	2.28e-07	yes	up	6.34	76.8125	4.35	7.28	8.79	4.94	44.62	71.35	79.07	112.21	SPRY domain-containing SOCS box protein 3-like, transcript variant X1
gene-LOC110371920	3.09485	1.62987	1.8e-08	7.17e-08	yes	up	0.7375	9.1275	0.86	0.46	0.66	0.97	7.13	12.63	8.49	8.26	CD109 antigen-like
gene-LOC110383845	3.09398	1.62946	2.88e-08	1.13e-07	yes	up	3.19	26.5225	2.7	6.26	1.62	2.18	20.59	40.51	16.02	28.97	guanine nucleotide exchange factor DBS-like, transcript variant X1
gene-LOC110382982	3.0926	1.62882	1.1e-12	5.94e-12	yes	up	2.4075	30.0575	1.99	1.85	2.6	3.19	24.02	35.06	30.47	30.68	uncharacterized LOC110382982
gene-LOC110380304	3.09028	1.62774	0.000162794	0.000423672	yes	up	19.43	73.3825	12.41	6.6	27.48	31.23	31.44	93.36	63.05	105.68	insulin-like growth factor-binding protein-like 1
gene-LOC110377381	3.08954	1.62739	2.79e-24	2.64e-23	yes	up	3.4275	41.0275	2.97	4.23	3.14	3.37	37.02	44.51	38.5	44.08	zinc finger protein 678-like
gene-LOC110372419	3.08564	1.62557	4.69e-14	2.77e-13	yes	up	39.03	216.197	20.42	69.92	10.93	54.85	192.25	356.66	149.15	166.73	latrophilin Cirl, transcript variant X1
gene-LOC110371161	3.08544	1.62547	1.19e-08	4.79e-08	yes	up	5.685	69.4	5.42	5.14	7.17	5.01	38.09	96.91	53.3	89.3	structural maintenance of chromosomes protein 5
gene-LOC110383581	3.08316	1.62441	5.99e-06	1.88e-05	yes	up	1.1	13.3225	1.2	0.99	1.04	1.17	6.64	14.58	14.5	17.57	SID1 transmembrane family member 1-like
gene-LOC110379689	3.08195	1.62384	0.00040787	0.00100052	yes	up	0.265	3.29	0.28	0.27	0.25	0.26	1.38	4.22	2.55	5.01	heparin sulfate O-sulfotransferase
gene-LOC110369808	3.08114	1.62346	4.36e-11	2.13e-10	yes	up	2.205	26.9225	2.68	2.07	1.75	2.32	30.76	27.69	21.64	27.6	acid phosphatase type 7-like, transcript variant X1
gene-LOC110374663	3.08057	1.6232	0.00199632	0.00439788	yes	up	0.535	6.2975	0.29	0.51	0.21	1.13	7.6	5.42	6.72	5.45	box C/D snoRNA protein 1
gene-LOC110369756	3.07854	1.62225	1.66e-05	4.92e-05	yes	up	1.1575	15	0.68	0.78	1.75	1.42	16.42	11.28	12.76	19.54	uncharacterized LOC110369756
gene-LOC110378906	3.07828	1.62212	0.00368806	0.00776748	yes	up	1.1625	7.5125	1.37	1.38	1.7	0.2	7.82	4.33	12.5	5.4	DNA helicase MCM8-like
gene-LOC110383906	3.07636	1.62123	3.61e-13	2.02e-12	yes	up	2.245	22.1725	1.52	1.58	4.65	1.23	15.29	27.55	25.01	20.84	angiomotin-like
gene-LOC110371003	3.07623	1.62116	2.45e-06	8.01e-06	yes	up	3.8875	20.835	1.35	1.04	9.14	4.02	8.38	35.39	17.94	21.63	nose resistant to fluoxetine protein 6-like
gene-LOC110373873	3.07586	1.62099	2.44e-06	7.97e-06	yes	up	0.67	8.375	0.94	0.7	0.62	0.42	4.31	11.16	8.07	9.96	autophagy-related protein 9A
gene-LOC110370855	3.07272	1.61952	0.00102675	0.00236537	yes	up	0.1825	2.14	0.05	0.31	0.19	0.18	2.03	2.01	2.07	2.45	decapping and exoribonuclease protein-like
gene-LOC110379781	3.071	1.61871	3.11e-09	1.33e-08	yes	up	2.855	34.1825	3.93	3.57	1.93	1.99	24.46	33.32	34.03	44.92	putative Ras-related protein Rab-33
gene-LOC110383806	3.07052	1.61848	3.67e-24	3.47e-23	yes	up	46.89	564.008	45.78	42.65	55.28	43.85	469.55	673.85	560.2	552.43	probable serine incorporator, transcript variant X1
gene-LOC110370821	3.06958	1.61804	0.0150838	0.0281524	yes	up	0.1275	1.56	0.29	0.04	0.02	0.16	1.34	1.63	1.32	1.95	uncharacterized LOC110370821
gene-LOC110374409	3.0693	1.61791	7.32e-12	3.75e-11	yes	up	1.4475	17.3625	1.84	1.5	1.33	1.12	14.36	18.29	21.8	15	uncharacterized LOC110374409
gene-LOC110380715	3.0692	1.61786	5.97e-19	4.46e-18	yes	up	41.8875	496.105	45.54	43.25	37.55	41.21	545.9	526.83	496.91	414.78	dnaJ protein homolog 1
gene-LOC110370095	3.06889	1.61772	3.18e-11	1.57e-10	yes	up	7.155	83.2125	8.21	6.49	7.14	6.78	95.77	75.79	89.15	72.14	uncharacterized protein C16orf52 homolog A
gene-LOC110372975	3.06688	1.61677	1.59e-05	4.72e-05	yes	up	0.5225	6.235	0.25	0.48	0.67	0.69	5.8	6.73	7.69	4.72	torso-like protein, transcript variant X1
gene-LOC110375187	3.06446	1.61563	0.000260408	0.000657022	yes	up	2.0475	19.095	3.16	2.91	0.67	1.45	22.08	19.13	16.17	19	short neuropeptide F, transcript variant X1
gene-LOC110371308	3.06063	1.61383	7.87e-09	3.23e-08	yes	up	7.05	83.6275	8.55	6.83	5.48	7.34	79.98	101.6	100.38	52.55	WD repeat-containing protein 91
gene-LOC110378876	3.05913	1.61312	1.36e-05	4.07e-05	yes	up	1.07	14.1925	0.66	1.1	1.6	0.92	6.42	14.61	15.23	20.51	UNC93-like protein, transcript variant X1
gene-LOC110375340	3.05861	1.61288	1.28e-05	3.84e-05	yes	up	2.13	23.9475	1.73	2.05	2.03	2.71	35.4	25.15	18.14	17.1	uncharacterized LOC110375340, transcript variant X2
gene-LOC110372409	3.05595	1.61162	0.00153019	0.00343504	yes	up	0.28	39.91	0.14	0.21	0.44	0.33	1.64	66.61	4	87.39	zinc finger protein OZF-like, transcript variant X1
gene-LOC110380014	3.05591	1.6116	4.03e-14	2.39e-13	yes	up	0.605	7.275	0.52	0.6	0.66	0.64	5.82	8.1	7.16	8.02	zinc finger protein 582-like, transcript variant X1
gene-LOC110369990	3.05476	1.61106	0.00374924	0.00787926	yes	up	0.1125	1.38	0.06	0.16	0.2	0.03	1.07	1.92	0.67	1.86	heparan sulfate glucosamine 3-O-sulfotransferase 1
gene-LOC110381305	3.05352	1.61048	3.21e-22	2.78e-21	yes	up	2.61	31.12	2.49	2.55	2.69	2.71	28.97	34.77	28.68	32.06	uncharacterized LOC110381305
gene-LOC110374943	3.05345	1.61044	0.00136013	0.00307404	yes	up	0.32	3.9075	0.19	0.46	0.43	0.2	1.69	4.32	4.43	5.19	serine protease snake-like
gene-LOC110378002	3.0532	1.61032	0.000159622	0.000416792	yes	up	2.015	23.4025	0.88	2.28	3.81	1.09	17.71	33.14	12.89	29.87	ryanodine receptor-like
gene-LOC110375727	3.0449	1.6064	3.29e-09	1.4e-08	yes	up	2.4925	20.7425	1.4	1.03	3.03	4.51	11.28	26.74	15.64	29.31	FH1/FH2 domain-containing protein 3, transcript variant X1
gene-LOC110378437	3.0411	1.60459	0.000198541	0.000510816	yes	up	0.195	2.365	0.15	0.29	0.13	0.21	0.85	2.74	2.92	2.95	sorting nexin-25
gene-LOC110384057	3.04079	1.60445	5.03e-09	2.11e-08	yes	up	0.61	7.25	0.61	0.65	0.39	0.79	4.91	7.64	8.14	8.31	CTL-like protein 1, transcript variant X2
gene-LOC110373288	3.03951	1.60384	8.06e-11	3.87e-10	yes	up	5.7625	66.1125	5.04	7.45	6.61	3.95	73.49	63.46	69.68	57.82	MIT domain-containing protein 1-like
gene-LOC110384099	3.03688	1.60259	3.51e-15	2.21e-14	yes	up	1.435	17.22	1.22	1.54	1.49	1.49	13.12	21.19	14.74	19.83	poly [ADP-ribose] polymerase
gene-LOC110380870	3.03568	1.60202	2.86e-09	1.23e-08	yes	up	10.1175	129.472	10.02	13.55	5.47	11.43	121.23	105.97	183.22	107.47	cyclin-dependent kinase 9, transcript variant X1
gene-LOC110374252	3.03293	1.60071	0.00229103	0.00500009	yes	up	0.3325	3.9325	0.1	0.3	0.34	0.59	2.73	4.06	4.91	4.03	uncharacterized LOC110374252
gene-LOC110376202	3.0325	1.60051	5.08e-25	4.95e-24	yes	up	4.235	59.655	4.64	4.41	4.12	3.77	44.02	64.85	60.95	68.8	nuclear distribution protein nudE-like 1, transcript variant X1
gene-LOC110379392	3.03183	1.60019	2.22e-10	1.03e-09	yes	up	4.88	36.8575	9.74	2.11	6.85	0.82	60.6	24.96	31.95	29.92	zinc finger protein 568-like
gene-LOC110372814	3.03143	1.6	3.23e-12	1.7e-11	yes	up	1.3975	16.255	1.31	1.55	1.36	1.37	18.57	16.98	13.97	15.5	uncharacterized LOC110372814, transcript variant X1
gene-LOC110380735	3.02992	1.59928	1.27e-05	3.83e-05	yes	up	2.6025	30.7875	1.13	2.9	4.29	2.09	25.78	28.08	26.94	42.35	chymotrypsin-like elastase family member 2A, transcript variant X1
gene-LOC110375356	3.02961	1.59913	3.91e-12	2.04e-11	yes	up	3.1475	37.9525	2.45	2.86	3.72	3.56	25.2	38.88	41.53	46.2	uncharacterized LOC110375356
gene-LOC110374811	3.02671	1.59775	2.93e-16	1.94e-15	yes	up	1.5875	18.975	1.62	1.7	1.75	1.28	13.62	23.83	21.4	17.05	bifunctional heparan sulfate N-deacetylase/N-sulfotransferase, transcript variant X1
gene-LOC110377454	3.02645	1.59763	1.4e-09	6.12e-09	yes	up	0.4225	5.0825	0.39	0.39	0.44	0.47	3.25	5.61	5.49	5.98	uncharacterized LOC110377454
gene-LOC110381273	3.02641	1.59761	2.06e-09	8.92e-09	yes	up	1.2075	14.0225	1.08	1.55	0.89	1.31	14.53	15.63	13.03	12.9	ras-related protein Rab-4B
gene-LOC110378148	3.02554	1.59719	0.000325639	0.000810125	yes	up	0.515	6.155	0.22	0.41	0.47	0.96	5.04	8.33	4.83	6.42	uncharacterized LOC110378148
gene-LOC110375595	3.02551	1.59718	2.24e-19	1.71e-18	yes	up	7.165	83.6475	7.57	7.99	7.4	5.7	86.47	94.55	77.94	75.63	uncharacterized LOC110375595
gene-LOC110383753	3.02385	1.59639	5.67e-16	3.71e-15	yes	up	9.75	114.25	9.41	10.19	10.8	8.6	124.29	135.05	106.64	91.02	uncharacterized LOC110383753
gene-LOC110369954	3.02075	1.59491	4.58e-08	1.76e-07	yes	up	4.11	49.3725	3.47	3.16	4.22	5.59	36.79	58.93	34.6	67.17	C-type mannose receptor 2-like
gene-LOC110381312	3.01943	1.59428	2.05e-06	6.76e-06	yes	up	0.4425	5.145	0.56	0.52	0.34	0.35	5.94	3.57	6.05	5.02	zinc finger protein 782-like
gene-LOC110382070	3.01814	1.59366	7.14e-10	3.2e-09	yes	up	2	23.1825	1.99	2.07	2.32	1.62	20.75	22.82	23.04	26.12	uncharacterized LOC110382070
gene-LOC110374244	3.0169	1.59307	0.000326106	0.000811127	yes	up	0.28	2.9	0.33	0.27	0.3	0.22	0.72	4.18	3.17	3.53	mucin-3B-like, transcript variant X1
gene-LOC110380688	3.01649	1.59287	0.00391621	0.00820018	yes	up	0.2925	3.3825	0.34	0.53	0.19	0.11	3.31	3.43	2.24	4.55	zinc finger protein 2 homolog
gene-LOC110381900	3.01458	1.59196	2.07e-06	6.83e-06	yes	up	0.5375	6.26	0.38	0.54	0.47	0.76	6.22	5.13	7.73	5.96	chromatin assembly factor 1 subunit B
gene-LOC110374328	3.01401	1.59168	3.43e-05	9.74e-05	yes	up	6.7725	76.425	9.4	6.4	4.7	6.59	121.6	53.73	83.42	46.95	angiotensin-converting enzyme-like, transcript variant X2
gene-LOC110374837	3.0126	1.59101	0.00218807	0.00479027	yes	up	1.3625	9.385	3.09	1.35	0.15	0.86	7.1	15.44	10.03	4.97	uncharacterized LOC110374837
gene-LOC110374399	3.01118	1.59033	4.03e-14	2.39e-13	yes	up	0.7875	9.28	0.65	1.01	0.76	0.73	7.97	10.47	7.92	10.76	uncharacterized LOC110374399
gene-LOC110374007	3.00919	1.58938	0.000125329	0.000332187	yes	up	0.365	4.1925	0.43	0.28	0.39	0.36	5.59	3.4	3.66	4.12	DNA polymerase epsilon subunit 2
gene-LOC110375674	3.00806	1.58883	2.72e-12	1.43e-11	yes	up	51.935	596.028	43.41	44.04	61.1	59.19	675.34	653.66	474.3	580.81	sterol O-acyltransferase 2, transcript variant X2
gene-LOC110371478	3.00641	1.58804	0.000999877	0.00230767	yes	up	0.77	6.975	0.65	0.88	1.06	0.49	6.54	8.4	5.89	7.07	sperm surface protein Sp17, transcript variant X1
gene-LOC110372642	3.00536	1.58754	2.41e-08	9.48e-08	yes	up	1.2925	15.565	1.16	1.45	1.5	1.06	8.16	24.08	14.2	15.82	dihydropyrimidinase, transcript variant X1
gene-LOC110374530	2.99966	1.5848	0.000721782	0.00171095	yes	up	0.18	2.1575	0.11	0.15	0.27	0.19	1.08	3.12	2.74	1.69	muscle M-line assembly protein unc-89
gene-LOC110383632	2.99817	1.58408	1.44e-07	5.3e-07	yes	up	3.405	40.0025	2.68	4.15	3.75	3.04	31.38	47.87	25.99	54.77	uncharacterized LOC110383632, transcript variant X1
gene-LOC110382859	2.99789	1.58395	5.3e-19	3.97e-18	yes	up	10.8325	125.45	11.08	13.04	8.82	10.39	122.86	122.4	145.79	110.75	stAR-related lipid transfer protein 7, mitochondrial-like, transcript variant X1
gene-LOC110371365	2.99734	1.58368	0.000219341	0.000561136	yes	up	0.225	2.6475	0.11	0.37	0.2	0.22	2.04	2.25	2.9	3.4	uncharacterized LOC110371365
gene-LOC110380341	2.99671	1.58338	1.91e-10	8.95e-10	yes	up	6.2775	74.3775	5.45	4.77	9.28	5.61	65.47	82.07	74.75	75.22	glycogen-binding subunit 76A, transcript variant X1
gene-LOC110372650	2.99451	1.58232	2.18e-13	1.24e-12	yes	up	1.825	21.185	1.91	1.79	1.92	1.68	20.38	18.71	24.75	20.9	uncharacterized LOC110372650
gene-LOC110372662	2.99285	1.58152	2.73e-10	1.27e-09	yes	up	2.39	28.64	2.38	2.17	3.07	1.94	16.06	32.49	31.45	34.56	ubiquitin-conjugating enzyme E2 H
gene-LOC110371495	2.99082	1.58054	2.55e-06	8.32e-06	yes	up	1.4675	17.05	1.07	1.28	2.17	1.35	14.12	22.13	11.64	20.31	uncharacterized LOC110371495, transcript variant X1
gene-LOC110371307	2.98967	1.57999	5.84e-32	7.08e-31	yes	up	3.965	46.5	3.43	4.42	3.92	4.09	38.38	51.45	48.71	47.46	MAU2 chromatid cohesion factor homolog
gene-LOC110380863	2.98961	1.57996	0.00141355	0.00318453	yes	up	0.2225	2.615	0.14	0.25	0.2	0.3	1.46	3.63	2.5	2.87	RE1-silencing transcription factor A-like
gene-LOC110381484	2.98545	1.57795	3.96e-13	2.21e-12	yes	up	2.72	31.78	2.81	2.71	2.9	2.46	22.39	37.58	32.69	34.46	uncharacterized LOC110381484
gene-LOC110372913	2.98223	1.57639	1.06e-13	6.17e-13	yes	up	1.9075	22.625	2.1	1.48	1.91	2.14	16.32	26.49	24.46	23.23	uncharacterized LOC110372913, transcript variant X1
gene-LOC110381886	2.98197	1.57627	3.02e-05	8.64e-05	yes	up	6.205	69.4625	6.14	4.76	8.46	5.46	96.12	39.18	86.1	56.45	probable maleylacetoacetate isomerase 1
gene-LOC110383337	2.98058	1.57559	0.00105046	0.00241517	yes	up	0.075	0.865	0.06	0.04	0.07	0.13	0.59	0.9	1.01	0.96	ryanodine receptor-like
gene-LOC110375146	2.97885	1.57476	3.79e-12	1.98e-11	yes	up	1.3175	15.27	1.67	1.32	1.32	0.96	15.63	15.51	13.21	16.73	zinc finger protein 708-like
gene-LOC110370404	2.97788	1.57429	1.65e-05	4.89e-05	yes	up	2.0725	23.7425	1.41	2.71	2.26	1.91	13.45	34.23	26.61	20.68	uncharacterized LOC110370404, transcript variant X1
gene-LOC110375612	2.97775	1.57422	0.0010252	0.00236224	yes	up	0.0925	1.025	0.12	0.09	0.1	0.06	0.58	0.94	1.8	0.78	RIMS-binding protein 2-like, transcript variant X1
gene-LOC110378174	2.97668	1.5737	4.54e-08	1.75e-07	yes	up	1.1125	12.03	0.99	0.92	1.52	1.02	5.89	15.71	10.86	15.66	WASH complex subunit 1, transcript variant X3
gene-LOC110381919	2.97346	1.57214	8.41e-05	0.000227989	yes	up	0.5175	6.04	0.65	0.44	0.28	0.7	5.9	6.77	6.9	4.59	suppressor of fused homolog
gene-LOC110383133	2.96147	1.56631	5.92e-06	1.85e-05	yes	up	0.4025	5.485	0.6	0.36	0.23	0.42	3.06	7.24	5.38	6.26	uncharacterized LOC110383133, transcript variant X1
gene-LOC110370676	2.96053	1.56586	8.31e-07	2.86e-06	yes	up	0.83	9.9	0.64	0.83	1.19	0.66	4.74	14.07	9.31	11.48	mitogen-activated protein kinase kinase kinase 15, transcript variant X1
gene-LOC110379125	2.96016	1.56567	0.00292612	0.00627458	yes	up	11.2125	90.455	10.9	19.46	11.95	2.54	134.68	107.66	66.06	53.42	putative fatty acyl-CoA reductase CG5065
gene-LOC110382363	2.95842	1.56483	0.000184506	0.000476452	yes	up	0.2925	3.395	0.38	0.12	0.29	0.38	2.8	3.84	3.18	3.76	tigger transposable element-derived protein 1-like
gene-LOC110376772	2.95799	1.56462	2.52e-06	8.24e-06	yes	up	1.0775	12.49	0.84	1.06	1.1	1.31	10.34	8.98	10.16	20.48	venom serine protease Bi-VSP-like, transcript variant X1
gene-LOC110384565	2.95702	1.56415	0.0271185	0.048033	yes	up	0.09	1.02	0.13	0.04	0.02	0.17	1.43	1.06	0.98	0.61	fasciclin-2-like
gene-LOC110384358	2.95415	1.56274	3.05e-10	1.41e-09	yes	up	0.665	7.8775	0.68	0.59	0.72	0.67	4.72	8.62	8.12	10.05	transcription factor AP-4
gene-LOC110371452	2.95226	1.56182	2.33e-05	6.79e-05	yes	up	1.43	16.2075	1	1.73	1.67	1.32	12.51	23.73	14.62	13.97	uncharacterized LOC110371452
gene-LOC110374824	2.95212	1.56175	1.67e-07	6.14e-07	yes	up	5.495	60.11	4.81	8.46	5.62	3.09	68.65	55.37	51.45	64.97	protein FAM32A-like
gene-LOC110370559	2.95055	1.56098	9.45e-28	1.01e-26	yes	up	10.69	123.308	11.1	12.15	9.77	9.74	96.58	148.74	108.9	139.01	leptin receptor gene-related protein
gene-LOC110376013	2.95053	1.56098	0.000112402	0.000299431	yes	up	0.385	4.36	0.49	0.54	0.26	0.25	4.82	4.24	4.02	4.36	SET domain-containing protein 4
gene-LOC110376857	2.94986	1.56065	7.75e-29	8.58e-28	yes	up	3.35	38.71	3.31	3.66	3.5	2.93	32.37	40.88	37.33	44.26	uncharacterized LOC110376857
gene-LOC110375379	2.94948	1.56046	4.06e-07	1.44e-06	yes	up	1.5525	18.935	1.36	1.36	1.86	1.63	7.81	28.5	16.74	22.69	protein split ends-like
gene-LOC110374638	2.9486	1.56003	0.000133813	0.000353267	yes	up	0.3525	4.2775	0.27	0.3	0.5	0.34	1.82	4.77	3.82	6.7	innexin inx1, transcript variant X1
gene-LOC110372091	2.94836	1.55991	3.61e-12	1.88e-11	yes	up	2.45	32.3375	3.36	2.62	1.58	2.24	24.55	57.64	16.1	31.06	unconventional myosin-XV
gene-LOC110376575	2.94717	1.55933	8.37e-11	4.01e-10	yes	up	4.99	59.3225	5.22	4.74	5.9	4.1	33.98	65.7	57.33	80.28	E3 ubiquitin-protein ligase RNF13, transcript variant X1
gene-LOC110373625	2.94696	1.55923	0.0144004	0.0269844	yes	up	0.085	0.955	0.09	0.1	0.07	0.08	0.99	0.83	0.59	1.41	uncharacterized LOC110373625
gene-LOC110376033	2.94632	1.55891	0.00385112	0.00808128	yes	up	2.42	30.3525	1.17	0.92	6.01	1.58	20.06	30.23	28.67	42.45	ABC transporter G family member 20, transcript variant X1
gene-LOC110375603	2.94545	1.55849	1.53e-13	8.76e-13	yes	up	3.0225	24.28	3.11	4.62	1.84	2.52	35.51	15.66	25.92	20.03	Fanconi anemia group J protein homolog, transcript variant X1
gene-LOC110378300	2.94154	1.55657	1.14e-05	3.45e-05	yes	up	1.8	18.555	2.16	0.66	2.7	1.68	16.45	17.89	19.32	20.56	vesicular glutamate transporter 1, transcript variant X1
gene-LOC110372119	2.93919	1.55542	8.54e-06	2.63e-05	yes	up	224.655	2502.46	357.94	276.78	142.62	121.28	1752.39	2000.34	3118.46	3138.66	uncharacterized LOC110372119
gene-LOC110371436	2.93831	1.55498	1.44e-16	9.71e-16	yes	up	2.855	34.57	2.95	3.02	2.96	2.49	21.49	40.73	32.58	43.48	uncharacterized LOC110371436
gene-LOC110384352	2.93829	1.55498	2.75e-10	1.27e-09	yes	up	5.45	60.895	6.22	5.98	5.57	4.03	30.41	78.08	68.82	66.27	uncharacterized protein CG5902
gene-LOC110382385	2.93808	1.55487	6.89e-05	0.000188189	yes	up	2.4925	27.915	2.2	2.68	1.38	3.71	36.77	22.53	17.62	34.74	arrestin domain-containing protein 17-like
gene-LOC110373021	2.93796	1.55482	0.000642651	0.00153563	yes	up	11.725	39.82	3.4	10.35	18.1	15.05	33.23	30.18	37.72	58.15	type II inositol 3,4-bisphosphate 4-phosphatase
gene-LOC110382534	2.93752	1.5546	6.87e-05	0.000187925	yes	up	1.25	14.5525	0.42	0.9	2.28	1.4	14.85	17.72	8.66	16.98	zinc finger protein 91-like
gene-LOC110381327	2.93633	1.55402	0.000922324	0.00214434	yes	up	0.675	7.7325	0.37	0.38	1.24	0.71	6.38	8.23	7.04	9.28	RNA-binding protein 48
gene-LOC110382672	2.93607	1.55389	0.0115492	0.0221372	yes	up	0.255	2.75	0.11	0.34	0.38	0.19	3.85	2.84	1.06	3.25	serine protease snake-like, transcript variant X1
gene-LOC110379129	2.93232	1.55204	4.68e-12	2.42e-11	yes	up	8.7275	103.175	9.5	7.31	11.44	6.66	64.83	128.86	105.36	113.65	TBC1 domain family member 15, transcript variant X1
gene-LOC110379831	2.9321	1.55194	4.24e-09	1.79e-08	yes	up	1.4175	16.41	0.89	1.3	1.82	1.66	14.25	19.34	18.18	13.87	xin actin-binding repeat-containing protein 2, transcript variant X1
gene-LOC110372402	2.93204	1.5519	0.00501932	0.0103085	yes	up	0.41	4.4975	0.27	0.46	0.42	0.49	2.2	5.56	5.85	4.38	cathepsin L1-like
gene-LOC110370207	2.9319	1.55184	4.36e-05	0.000122084	yes	up	3.875	43.5325	2.05	4.35	6.09	3.01	33.85	31.96	67.17	41.15	uncharacterized LOC110370207
gene-LOC110373558	2.9317	1.55174	5.26e-07	1.84e-06	yes	up	1.99	23.765	2.56	2.06	1.98	1.36	10.27	33.63	24.09	27.07	phosphatidylinositide phosphatase SAC2
gene-LOC110381712	2.93067	1.55123	1.78e-05	5.25e-05	yes	up	0.7425	8.55	0.48	0.83	0.96	0.7	11.29	9.47	6.24	7.2	tyrosine-protein phosphatase corkscrew-like, transcript variant X1
gene-LOC110370587	2.92931	1.55056	7.56e-05	0.000205625	yes	up	0.26	3.695	0.2	0.19	0.25	0.4	3.46	5.58	2.6	3.14	thrombospondin type-1 domain-containing protein 4-like
gene-LOC110377759	2.92893	1.55037	9e-13	4.9e-12	yes	up	0.905	10.47	1.24	0.78	0.87	0.73	8.29	11.39	11.02	11.18	protein patched
gene-LOC110370110	2.92812	1.54998	1.98e-08	7.85e-08	yes	up	0.4375	5.1175	0.37	0.66	0.42	0.3	3.58	6.44	5.19	5.26	uncharacterized LOC110370110, transcript variant X1
gene-LOC110370167	2.92809	1.54996	2.01e-10	9.42e-10	yes	up	165.125	1809.11	159.58	183.05	210.23	107.64	2075.15	1545.24	1719.46	1896.59	gamma-aminobutyric acid receptor-associated protein
gene-LOC110384256	2.92807	1.54995	9.83e-08	3.67e-07	yes	up	5.4775	51.98	4.06	7.7	5.09	5.06	45.42	43.66	60.22	58.62	actin-binding Rho-activating protein-like
gene-LOC110371527	2.92525	1.54856	2.3e-15	1.46e-14	yes	up	7.3325	83.915	7.58	7.33	8.7	5.72	72.6	97.51	95.46	70.09	caspase-1
gene-LOC110383359	2.92498	1.54843	0.0143297	0.026872	yes	up	6.345	57.77	7.19	10.06	8.13	0	85.6	67.3	39.07	39.11	uncharacterized LOC110383359
gene-LOC110374825	2.92111	1.54652	1.26e-08	5.08e-08	yes	up	2.64	24.8675	5.25	2.16	1.38	1.77	12.2	27.72	30.24	29.31	dedicator of cytokinesis protein 3, transcript variant X2
gene-LOC110383658	2.9196	1.54577	0.00305516	0.00652363	yes	up	5.5275	49.4375	3.5	8.48	5.61	4.52	26.3	36.66	84.63	50.16	focal adhesion kinase 1-like
gene-LOC110383246	2.91804	1.545	3.02e-13	1.7e-12	yes	up	6.235	71.8175	6.61	6.57	5.32	6.44	44.97	94.94	78.52	68.84	baculoviral IAP repeat-containing protein 3-like
gene-LOC110376196	2.91796	1.54496	3.58e-06	1.15e-05	yes	up	0.42	4.81	0.44	0.6	0.29	0.35	3.57	6.54	4.96	4.17	zinc finger protein 626-like
gene-LOC110372633	2.91789	1.54493	0.000141852	0.0003727	yes	up	0.9	14.6625	0.79	0.86	1.4	0.55	6	16.94	8.24	27.47	muscle calcium channel subunit alpha-1-like, transcript variant X1
gene-LOC110375829	2.91752	1.54474	6.62e-07	2.3e-06	yes	up	0.745	8.4175	0.38	1.05	0.93	0.62	7.52	8	8.07	10.08	zinc finger protein 277
gene-LOC110380874	2.91525	1.54362	0.000240625	0.000610643	yes	up	6.98	82.345	2.25	5.5	12.82	7.35	88.83	95.17	74.31	71.07	GILT-like protein 1
gene-LOC110372464	2.91354	1.54278	9.82e-13	5.33e-12	yes	up	2.2325	25.4825	2.18	2.81	2.41	1.53	16.46	30.58	27.2	27.69	transmembrane protein 198, transcript variant X4
gene-LOC110381589	2.91353	1.54277	0.00818717	0.0161432	yes	up	0.75	8.0225	0.48	0.75	0.6	1.17	12.95	7.2	6	5.94	regulator of G-protein signaling 20
gene-LOC110371241	2.91288	1.54245	1.22e-22	1.08e-21	yes	up	2.5925	26.9825	2.89	2.54	2.41	2.53	21.97	31.51	23.22	31.23	zinc finger protein 608-like
gene-LOC110371273	2.91229	1.54216	0.0130828	0.0247281	yes	up	0.42	4.7775	0.29	0.05	0.56	0.78	4.79	3.57	6.48	4.27	uncharacterized LOC110371273
gene-LOC110378102	2.91115	1.54159	0.0116565	0.0223226	yes	up	4.235	52.34	2.22	10.13	1.48	3.11	14.22	23.71	68.55	102.88	uncharacterized LOC110378102
gene-LOC110376910	2.90716	1.53961	0.000720949	0.00170948	yes	up	0.71	8.005	2.03	0.23	0.31	0.27	7.93	7.63	10.24	6.22	bumetanide-sensitive sodium-(potassium)-chloride cotransporter, transcript variant X1
gene-LOC110377648	2.90443	1.53825	1.34e-18	9.79e-18	yes	up	2.47	28.1425	1.95	2.52	2.62	2.79	24.25	29.48	27.12	31.72	uncharacterized LOC110377648, transcript variant X1
gene-LOC110369901	2.89813	1.53512	1.32e-06	4.44e-06	yes	up	1.2625	13.4175	1.12	1.11	0.76	2.06	11.69	12.12	16.98	12.88	DNA replication licensing factor MCM4
gene-LOC110372533	2.89724	1.53468	5.65e-14	3.33e-13	yes	up	11.285	126.04	9.37	14.37	8.79	12.61	128.57	125.55	107.54	142.5	pescadillo homolog
gene-LOC110377103	2.89242	1.53227	0.00979121	0.0190129	yes	up	1.2675	14.57	0.47	0.23	4.06	0.31	35.39	2.59	4.39	15.91	serine protease inhibitor dipetalogastin
gene-LOC110373059	2.89222	1.53218	7.65e-14	4.47e-13	yes	up	1.455	16.525	1.27	1.61	1.81	1.13	13.12	19.27	15.05	18.66	ral guanine nucleotide dissociation stimulator, transcript variant X1
gene-LOC110376899	2.88871	1.53043	4.24e-18	3.04e-17	yes	up	10.9975	123.308	10	13.18	10.93	9.88	110.67	130.38	97.54	154.64	serine/threonine-protein kinase RIO2
gene-LOC110382020	2.88791	1.53003	2.71e-14	1.63e-13	yes	up	4.95	55.3675	5.38	6.04	5.29	3.09	51.26	59.84	52.09	58.28	maspardin-like
gene-LOC110377877	2.88601	1.52908	7.25e-05	0.000197687	yes	up	0.9775	10.4525	0.54	0.88	0.92	1.57	6.08	13.49	7.5	14.74	uncharacterized LOC110377877
gene-LOC110372023	2.88378	1.52796	3.21e-13	1.81e-12	yes	up	7.4525	86.3175	7.48	8.18	7.22	6.93	53.92	100.53	73.79	117.03	caskin-1, transcript variant X1
gene-LOC110378597	2.88248	1.52731	1.6e-08	6.39e-08	yes	up	0.8725	9.6675	0.66	0.93	0.96	0.94	11.3	9.53	8.86	8.98	DNA replication licensing factor Mcm5
gene-LOC110372947	2.88189	1.52702	1.31e-05	3.92e-05	yes	up	2.79	30.8275	2.62	1.98	2.6	3.96	40.2	34.68	26.25	22.18	protein limb expression 1 homolog
gene-LOC110379490	2.87951	1.52582	2.32e-06	7.62e-06	yes	up	1.02	11.5425	0.49	1.12	0.88	1.59	10.39	12.66	12.23	10.89	mucin-5AC
gene-LOC110383311	2.87895	1.52554	6.19e-06	1.94e-05	yes	up	2.7775	30.295	2.93	3.17	1.56	3.45	42.03	29.51	23.3	26.34	frizzled-10-like
gene-LOC110373301	2.87811	1.52512	2.32e-07	8.41e-07	yes	up	1.7625	16.245	2.41	1.54	1.7	1.4	16.33	28.75	6.84	13.06	chaoptin
gene-LOC110379240	2.87428	1.5232	0.00658623	0.0132342	yes	up	0.575	10.765	0.32	0.19	0.98	0.81	16.43	4.89	13.83	7.91	protein spaetzle 3
gene-LOC110375044	2.87194	1.52202	0.00445404	0.00923608	yes	up	0.3425	3.775	0.2	0.34	0.33	0.5	2.78	3.31	4.78	4.23	uncharacterized LOC110375044
gene-LOC110369917	2.8715	1.52181	2.27e-15	1.44e-14	yes	up	11.2425	124.975	11.52	11.63	12.16	9.66	143.16	113.66	131.88	111.2	inositol-trisphosphate 3-kinase homolog, transcript variant X1
gene-LOC110382600	2.86937	1.52074	5.04e-14	2.97e-13	yes	up	0.89	8.9975	0.79	1.21	0.75	0.81	5.05	13.86	8.69	8.39	coronin-7
gene-LOC110374878	2.8686	1.52035	1.57e-05	4.67e-05	yes	up	0.205	4.14	0.17	0.22	0.16	0.27	1.8	2.72	6.99	5.05	disintegrin and metalloproteinase domain-containing protein 11
gene-LOC110375739	2.86823	1.52016	0.0174644	0.0321729	yes	up	0.1075	1.165	0.18	0.09	0.06	0.1	1.19	1.3	0.74	1.43	GDNF-inducible zinc finger protein 1-like, transcript variant X1
gene-LOC110376189	2.86768	1.51989	0.0187692	0.0343912	yes	up	0.245	2.815	0.48	0.06	0.21	0.23	2.04	3.12	1.96	4.14	testis-expressed protein 9-like
gene-LOC110383074	2.86636	1.51922	8.93e-07	3.06e-06	yes	up	5.1875	59.68	4.3	4.42	5.66	6.37	28.8	76.32	81.4	52.2	SID1 transmembrane family member 1-like
gene-LOC110379598	2.86316	1.51761	3.43e-05	9.74e-05	yes	up	0.6225	7.015	0.74	0.43	0.9	0.42	7.38	8.45	5.32	6.91	uncharacterized LOC110379598
gene-LOC110370828	2.86123	1.51664	2.14e-10	9.98e-10	yes	up	1.1725	13.0125	1.6	1.22	0.83	1.04	13.17	12.69	12.26	13.93	DNA ligase 1-like, transcript variant X2
gene-LOC110379583	2.85957	1.5158	7.29e-11	3.51e-10	yes	up	9.1275	102.365	5.52	11.52	11.1	8.37	87.68	113.24	111.86	96.68	peroxidase-like, transcript variant X1
gene-LOC110379616	2.85554	1.51376	9.08e-07	3.11e-06	yes	up	2.3175	25.3575	2.38	2.52	3.11	1.26	28.63	28.47	19.48	24.85	leukocyte receptor cluster member 1 homolog
gene-LOC110372106	2.85219	1.51207	1.29e-16	8.72e-16	yes	up	6.5425	66.6175	7.3	6.98	6.72	5.17	44.69	82	69.62	70.16	GRAM domain-containing protein 1B-like, transcript variant X1
gene-LOC110370271	2.85004	1.51098	0.00636549	0.0128233	yes	up	0.06	0.64	0.04	0.11	0.06	0.03	0.56	0.76	0.61	0.63	toll-like receptor 6
gene-LOC110371512	2.84928	1.5106	2.03e-06	6.7e-06	yes	up	0.915	10.1325	1.24	1.07	0.59	0.76	7.61	10.87	11.56	10.49	uncharacterized LOC110371512
gene-LOC110382196	2.84923	1.51057	0.000865146	0.00202257	yes	up	0.5025	5.715	0.66	0.17	0.39	0.79	3.8	6.51	5.43	7.12	carbohydrate sulfotransferase 4-like
gene-LOC110373900	2.84918	1.51055	3.37e-08	1.31e-07	yes	up	13.3	149.982	12.11	15.75	14.14	11.2	65.38	203.43	144.85	186.27	solute carrier family 41 member 1-like, transcript variant X1
gene-LOC110373691	2.84844	1.51017	4.36e-05	0.000122084	yes	up	0.65	7.4375	0.48	0.67	0.91	0.54	3.34	9.11	7.1	10.2	TBC1 domain family member 12-like
gene-LOC110376628	2.84787	1.50988	0.00296912	0.00635386	yes	up	0.0575	34.525	0.1	0.02	0.05	0.06	18.79	110.3	8.36	0.65	protein bric-a-brac 1-like
gene-LOC110377886	2.84558	1.50872	7.21e-24	6.74e-23	yes	up	22.865	251.71	22.4	21.18	23.04	24.84	222.2	287.28	236.6	260.76	circadian clock-controlled protein-like
gene-LOC110375598	2.84413	1.50799	1.54e-25	1.53e-24	yes	up	4.4225	49.0475	4.55	4.5	4.13	4.51	45.88	51.3	45.6	53.41	ran-specific GTPase-activating protein-like
gene-LOC110371475	2.84372	1.50778	8.84e-08	3.32e-07	yes	up	3.8625	41.4325	3.38	4.66	4.29	3.12	55.85	37.17	37.43	35.28	uncharacterized LOC110371475
gene-LOC110383645	2.84251	1.50716	0.00385327	0.0080838	yes	up	0.53	5.8125	0.26	0.71	0.61	0.54	6.54	6.51	5.6	4.6	septin-interacting protein 1-like
gene-LOC110374603	2.8425	1.50716	1.7e-08	6.8e-08	yes	up	2.83	46.875	2.48	2.81	3.35	2.68	64.04	46.83	44.29	32.34	calcitonin gene-related peptide type 1 receptor-like, transcript variant X2
gene-LOC110381236	2.84249	1.50716	1.02e-07	3.81e-07	yes	up	0.75	8.24	0.45	0.92	0.8	0.83	7.46	9.72	7.76	8.02	uncharacterized LOC110381236, transcript variant X1
gene-LOC110372445	2.84217	1.50699	1.62e-17	1.14e-16	yes	up	4.7	52.51	4	4.96	5.94	3.9	43.55	58.2	52.01	56.28	solute carrier family 35 member F6, transcript variant X3
gene-LOC110381802	2.84162	1.50672	0.00976639	0.0189759	yes	up	0.92	9.7875	1.31	0.95	0.87	0.55	10.25	15.88	7.11	5.91	uncharacterized LOC110381802
gene-LOC110372906	2.84125	1.50653	8.22e-12	4.19e-11	yes	up	8.535	90.275	9.93	9.8	8.31	6.1	54.59	118.95	88.47	99.09	cholinesterase
gene-LOC110372807	2.84094	1.50637	8.02e-29	8.87e-28	yes	up	3.4075	38.0025	3.75	3.66	2.93	3.29	33.14	43.38	34.58	40.91	G protein-coupled receptor kinase 1, transcript variant X1
gene-LOC110377968	2.83919	1.50548	3.3e-08	1.28e-07	yes	up	1.68	18.32	2.13	1.76	1.6	1.23	18.6	15.22	21.16	18.3	folliculin
gene-LOC110375703	2.8385	1.50513	0.0178608	0.0328599	yes	up	0.05	0.575	0.04	0.1	0.03	0.03	0.43	0.76	0.58	0.53	atrial natriuretic peptide-converting enzyme
gene-LOC110371017	2.83709	1.50441	0.000266648	0.000671695	yes	up	108.623	1090.52	62.9	111.99	197.47	62.13	1557.95	701.46	865.32	1237.33	uncharacterized LOC110371017
gene-LOC110383775	2.83642	1.50407	1.51e-15	9.63e-15	yes	up	6.7775	75.6075	6.49	8.36	6.91	5.35	61.6	100.19	58.12	82.52	sodium/hydrogen exchanger 7, transcript variant X1
gene-LOC110382018	2.83641	1.50407	4.01e-15	2.51e-14	yes	up	4.5375	50.01	4.67	4.7	5.39	3.39	39.53	57.65	47.11	55.75	ubiquitin-conjugating enzyme E2 R2, transcript variant X1
gene-LOC110373080	2.83437	1.50303	7.31e-25	7.09e-24	yes	up	26.3375	290.853	30.66	29.25	24.03	21.41	240.56	305.82	294.59	322.44	sorting nexin-12
gene-LOC110382472	2.83276	1.50221	1.12e-10	5.3e-10	yes	up	7.4125	81.675	6.84	7.77	8.52	6.52	41.78	100.29	75.78	108.85	synapse-associated protein of 47 kDa, transcript variant X2
gene-LOC110370967	2.82784	1.4997	4.55e-07	1.61e-06	yes	up	5.575	65.09	5.45	4.89	7.24	4.72	29.03	86.05	64.98	80.3	uncharacterized LOC110370967
gene-LOC110375024	2.82599	1.49876	2.59e-05	7.48e-05	yes	up	4.135	44.7675	1.59	4.95	6.27	3.73	44.26	41.14	48.25	45.42	uncharacterized LOC110375024
gene-LOC110373827	2.82474	1.49812	2.77e-21	2.31e-20	yes	up	5.3275	58.8775	5.41	5.37	5.97	4.56	55.93	58.22	60.73	60.63	ubiquitin-like modifier-activating enzyme ATG7
gene-LOC110372413	2.82449	1.49799	1.5e-06	5.02e-06	yes	up	1.8175	19.7525	1.6	1.87	2.71	1.09	20.51	16.58	23.68	18.24	MAM and LDL-receptor class A domain-containing protein 1-like
gene-LOC110382391	2.82361	1.49754	1.73e-07	6.33e-07	yes	up	2.1475	23.945	1.61	1.63	2.91	2.44	19.27	22.56	31.77	22.18	protein singed
gene-LOC110376054	2.82317	1.49732	0.00273554	0.00589793	yes	up	2.4625	24.64	1.23	3.6	3.47	1.55	19.06	22.75	18.39	38.36	alpha-2 adrenergic receptor-like
gene-LOC110371860	2.82306	1.49726	4.26e-08	1.65e-07	yes	up	3.35	35.96	3.37	4.7	2.04	3.29	39.65	31.47	32.88	39.84	exosome complex component RRP45
gene-LOC110381752	2.82269	1.49707	3.3e-15	2.08e-14	yes	up	5.7775	61.9125	5.53	7.64	5.07	4.87	55.75	65.56	63.8	62.54	12 kDa FK506-binding protein-like
gene-LOC110370466	2.82107	1.49624	1.05e-15	6.78e-15	yes	up	3.62	39.2725	3.93	4	3.26	3.29	38.11	38.79	39.4	40.79	E3 SUMO-protein ligase NSE2-like
gene-LOC110374173	2.82103	1.49622	0.000320797	0.000798864	yes	up	0.4225	4.69	0.48	0.3	0.6	0.31	4.64	5.61	2.79	5.72	uncharacterized LOC110374173, transcript variant X1
gene-LOC110373722	2.82003	1.49571	3.63e-13	2.03e-12	yes	up	16.0325	173.375	16.25	14.56	17.44	15.88	170.36	135.54	177.63	209.97	uncharacterized LOC110373722, transcript variant X1
gene-LOC110379933	2.81745	1.49439	3.7e-05	0.000104571	yes	up	5.835	35.7325	5.94	4.28	7.49	5.63	59.1	31.82	26.6	25.41	esterase FE4-like
gene-LOC110370383	2.81293	1.49208	3.42e-23	3.1e-22	yes	up	3.2125	35.365	2.97	3.72	3.52	2.64	30.69	39.97	32.12	38.68	protein AF-9
gene-LOC110379204	2.81134	1.49126	0.000244283	0.000619181	yes	up	0.5425	5.9975	0.36	0.25	0.72	0.84	6.07	5.87	6.37	5.68	MOXD1 homolog 1-like
gene-LOC110373466	2.81031	1.49073	9.79e-10	4.34e-09	yes	up	1.455	15.8025	1.63	1.61	1.37	1.21	15.93	15.83	14.33	17.12	uncharacterized LOC110373466
gene-LOC110370254	2.8097	1.49042	3.41e-09	1.45e-08	yes	up	1.5025	16.645	0.94	1.84	1.88	1.35	11.83	19.97	15.37	19.41	transmembrane protein 127-like
gene-LOC110379648	2.80958	1.49035	8.03e-07	2.77e-06	yes	up	0.5	5.4575	0.39	0.64	0.62	0.35	5.38	4.81	5.38	6.26	zinc finger protein 665-like
gene-LOC110379785	2.80953	1.49033	1.05e-06	3.56e-06	yes	up	1.1225	12.1625	0.87	1.73	0.6	1.29	11.28	15.23	9.85	12.29	RNA-binding protein 28-like
gene-LOC110371338	2.80922	1.49017	6.99e-07	2.43e-06	yes	up	0.765	8.555	0.69	1.03	0.81	0.53	5.05	11.7	6.05	11.42	ankyrin repeat domain-containing protein 27-like
gene-LOC110374660	2.80686	1.48896	4.57e-14	2.7e-13	yes	up	8.3425	89.18	7.83	8.63	8.93	7.98	98.3	94.76	88.8	74.86	pre-mRNA-splicing factor 38B
gene-LOC110377855	2.80591	1.48847	2.99e-05	8.55e-05	yes	up	0.5675	6.3425	0.64	0.65	0.54	0.44	2.8	6.71	7.37	8.49	tyrosine-protein kinase-like otk
gene-LOC110383549	2.80067	1.48577	5.93e-12	3.05e-11	yes	up	5.095	55.785	5.56	5.51	4.84	4.47	39.29	53.38	50.48	79.99	uncharacterized LOC110383549, transcript variant X1
gene-LOC110380355	2.79784	1.48431	0.00101159	0.00233387	yes	up	6.0475	62.835	8.61	10.18	3.56	1.84	36.78	64.19	78.86	71.51	uncharacterized LOC110380355
gene-LOC110381296	2.79667	1.48371	0.00103523	0.00238404	yes	up	0.06	0.655	0.05	0.06	0.05	0.08	0.38	0.78	0.62	0.84	uncharacterized LOC110381296
gene-LOC110377640	2.79537	1.48304	0.011692	0.0223803	yes	up	0.12	1.3275	0.07	0.05	0.18	0.18	1.36	1.35	1.88	0.72	facilitated trehalose transporter Tret1-like
gene-LOC110375110	2.79506	1.48288	0.000543847	0.00131344	yes	up	0.3625	3.1	0.55	0.27	0.23	0.4	3.55	2.73	1.83	4.29	lutropin-choriogonadotropic hormone receptor
gene-LOC110378894	2.79495	1.48282	5.61e-10	2.53e-09	yes	up	2.0825	23.8225	2.36	1.65	1.99	2.33	15.43	31.81	20.61	27.44	uncharacterized LOC110378894, transcript variant X1
gene-LOC110378723	2.79053	1.48054	2.34e-11	1.17e-10	yes	up	5.59	57.19	5.92	6.18	5.69	4.57	58.11	62.31	64.32	44.02	protein C10, transcript variant X1
gene-LOC110383200	2.78861	1.47955	0.000135637	0.000357561	yes	up	4.03	14.1925	1.14	13.58	0.7	0.7	8.69	21.38	12.8	13.9	probable multidrug resistance-associated protein lethal(2)03659
gene-LOC110380607	2.78719	1.47881	1.07e-06	3.65e-06	yes	up	6.2125	63.1375	6.95	4.83	6.45	6.62	81.4	62.71	53.38	55.06	uncharacterized LOC110380607, transcript variant X1
gene-LOC110372643	2.78535	1.47786	0.00183441	0.00406599	yes	up	0.815	8.56	0.67	0.76	0.55	1.28	9.17	9.94	5.19	9.94	uncharacterized LOC110372643
gene-LOC110377490	2.78456	1.47745	9.14e-05	0.000246418	yes	up	5.74	46.4325	2.68	3.08	10.05	7.15	14.83	106.53	18.4	45.97	beta-secretase 1-like
gene-LOC110379879	2.7835	1.4769	1.63e-06	5.44e-06	yes	up	0.4025	4.3425	0.46	0.39	0.39	0.37	4.25	3.62	4.61	4.89	F-box/LRR-repeat protein 15
gene-LOC110373699	2.78208	1.47617	1.61e-05	4.77e-05	yes	up	0.6175	6.6425	0.66	0.98	0.44	0.39	4.72	6.28	7	8.57	uncharacterized LOC110373699
gene-LOC110374874	2.78087	1.47554	2.24e-06	7.36e-06	yes	up	0.7475	8.4775	0.79	1.02	0.59	0.59	8.3	9	7.84	8.77	uncharacterized LOC110374874, transcript variant X2
gene-LOC110373727	2.78077	1.47549	3.37e-05	9.57e-05	yes	up	4.835	28.5	4.58	8.84	3.86	2.06	15.25	41.71	25.92	31.12	protein trachealess, transcript variant X1
gene-LOC110369994	2.78	1.47509	0.00124537	0.00283494	yes	up	0.2075	2.225	0.2	0.18	0.17	0.28	2.35	2.6	2.18	1.77	spidroin-2-like
gene-LOC110376222	2.77854	1.47433	0.00378677	0.00795284	yes	up	0.4425	20.0025	0.05	0.21	1.23	0.28	8.37	18.94	38.29	14.41	phospholipid phosphatase 3-like, transcript variant X1
gene-LOC110384388	2.77796	1.47402	0.000198759	0.000511169	yes	up	1.0925	11.5075	0.94	1.66	0.99	0.78	9.69	9.14	18.31	8.89	protein abrupt-like
gene-LOC110374818	2.77713	1.47359	7.38e-06	2.29e-05	yes	up	0.365	4.005	0.44	0.27	0.39	0.36	3.3	3.78	3.83	5.11	uncharacterized LOC110374818
gene-LOC110374843	2.77666	1.47335	3.58e-08	1.39e-07	yes	up	0.9425	10.265	0.71	1.08	0.76	1.22	7.81	13.12	11.27	8.86	uncharacterized LOC110374843
gene-LOC110375390	2.77455	1.47226	0.000256652	0.000648194	yes	up	1.55	15.9	1.35	2.72	1.29	0.84	13.82	21.7	13.94	14.14	uncharacterized LOC110375390
gene-LOC110374714	2.77421	1.47207	1.32e-10	6.26e-10	yes	up	10.125	106.873	10.4	11.74	8.5	9.86	132.05	106.33	103.46	85.65	uncharacterized LOC110374714
gene-LOC110377336	2.77365	1.47178	0.00424196	0.00883252	yes	up	0.1075	1.1775	0.02	0.14	0.18	0.09	0.69	1.37	1.07	1.58	eye-specific diacylglycerol kinase, transcript variant X1
gene-LOC110372125	2.77276	1.47133	5.07e-06	1.6e-05	yes	up	34.1875	358.868	34.27	27.24	30.18	45.06	483.62	236.1	395.57	320.18	uncharacterized LOC110372125
gene-LOC110370480	2.77187	1.47086	0.00015034	0.000393692	yes	up	0.7875	5.1825	1.31	0.7	0.99	0.15	8.42	4.94	2.7	4.67	cadherin-23
gene-LOC110374577	2.77164	1.47074	0.000170795	0.000443036	yes	up	0.2875	3.1725	0.3	0.43	0.18	0.24	1.44	4.98	2.74	3.53	uncharacterized LOC110374577, transcript variant X1
gene-LOC110370918	2.7708	1.4703	1.27e-05	3.83e-05	yes	up	3.6025	40.165	3.6	4.08	3.43	3.3	41.05	55.04	19.41	45.16	uncharacterized protein C9orf85 homolog
gene-LOC110370041	2.77074	1.47027	2.36e-10	1.1e-09	yes	up	24.1825	272.345	25.17	20.87	32.81	17.88	255.6	257.73	274.56	301.49	ecdysone-inducible protein E75, transcript variant X1
gene-LOC110381692	2.7686	1.46915	0.00485928	0.010001	yes	up	0.4475	4.76	0.45	0.82	0.28	0.24	4.84	8.65	2.78	2.77	transmembrane protein 181
gene-LOC110370097	2.76786	1.46877	5.93e-12	3.05e-11	yes	up	2.9475	31.66	3.09	3.94	2.75	2.01	25.46	31.15	30.56	39.47	oxidative stress-responsive serine-rich protein 1, transcript variant X1
gene-LOC110371648	2.76732	1.46849	0.00370934	0.00780555	yes	up	1.1225	11.4025	1.69	1.48	0.64	0.68	7.89	11.43	17.98	8.31	uncharacterized LOC110371648, transcript variant X2
gene-LOC110382284	2.76662	1.46813	0.000358473	0.000885882	yes	up	0.1	1.12	0.09	0.11	0.08	0.12	0.5	1.66	0.85	1.47	breast cancer type 2 susceptibility protein
gene-LOC110376358	2.76336	1.46642	0.0018077	0.00401314	yes	up	0.6825	7.7725	0.89	0.69	0.59	0.56	9.01	4.36	7.19	10.53	uncharacterized LOC110376358
gene-LOC110379236	2.76319	1.46634	0.000831151	0.00195031	yes	up	0.22	2.3525	0.18	0.32	0.18	0.2	2.22	2.85	2.69	1.65	protein sister of odd and bowel
gene-LOC110376254	2.76033	1.46484	7.67e-11	3.68e-10	yes	up	1.6075	17.33	1.71	1.81	1.64	1.27	14.41	21.52	16.34	17.05	short coiled-coil protein B
gene-LOC110383824	2.75988	1.46461	7.52e-07	2.6e-06	yes	up	1.93	20.31	1.68	1.69	2.46	1.89	16.03	15.61	21.79	27.81	glycine-rich protein DOT1-like, transcript variant X1
gene-LOC110372048	2.75931	1.46431	2.07e-05	6.06e-05	yes	up	1.1625	12.6275	0.59	1.48	1.24	1.34	6.62	14.85	12.09	16.95	cryptochrome-1, transcript variant X4
gene-LOC110382524	2.75576	1.46245	0.00916727	0.0179193	yes	up	0.7575	8.385	0.64	0.64	1.21	0.54	2.09	11.41	8.39	11.65	lachesin-like
gene-LOC110382482	2.75546	1.46229	1.45e-08	5.83e-08	yes	up	8.46	88.4025	5.67	9.15	9.98	9.04	98.36	76.31	99.2	79.74	nuclear transcription factor Y subunit gamma-like
gene-LOC110380037	2.75532	1.46222	7.24e-06	2.25e-05	yes	up	1.7275	22.6775	2.84	0.94	1.71	1.42	10.48	29.33	18.5	32.4	uncharacterized LOC110380037
gene-LOC110381549	2.75515	1.46213	1.12e-13	6.5e-13	yes	up	4.5225	46.88	5.26	5.02	3.49	4.32	47.92	48.22	42.57	48.81	MOB kinase activator-like 1
gene-LOC110382654	2.75441	1.46174	3.35e-10	1.54e-09	yes	up	3.76	40.605	3.59	4.07	4.83	2.55	30.91	47.89	35.65	47.97	STE20-related kinase adapter protein alpha
gene-LOC110370689	2.75171	1.46033	0.000524766	0.00127003	yes	up	0.3225	3.3925	0.25	0.37	0.32	0.35	3.67	2.75	3.81	3.34	J domain-containing protein
gene-LOC110378033	2.74824	1.45851	2.74e-15	1.73e-14	yes	up	3.205	32.7225	4.24	3.29	2.72	2.57	27.83	36.24	29.04	37.78	uncharacterized LOC110378033, transcript variant X1
gene-LOC110380543	2.74787	1.45831	1.86e-07	6.78e-07	yes	up	1.4975	15.995	1.59	1.24	1.51	1.65	13.48	19.23	17.43	13.84	zinc finger protein 84-like
gene-LOC110371181	2.74717	1.45795	0.0101092	0.0195818	yes	up	6.0525	56.235	8.92	7.53	6.27	1.49	19.4	72.5	63.58	69.46	Down syndrome cell adhesion molecule-like protein Dscam2
[truncated: 3,451 more rows]

## Sheet: Table S3
Table S3. Immunity-related DEGs between the midguts from sixth-instar larvae of the feeding stage (MgF) and the wandering stage (MgW).
[truncated: 88 more rows]

[truncated: 5 more sheets: Table S4, Table S5, Table S6, Table S7, Table S8]
